# Supplementary material for: Tetra­kis[diamminesilver(I)] bis­(2-hy­droxy-5-methyl­benzene-1,3-disulfonate) monohydrate
Source: Acta Crystallogr Sect E Struct Rep Online. 2011 Nov 19;67(Pt 12):m1780. doi: 10.1107/S1600536811048124 (PMC3238693; doi:10.1107/S1600536811048124)
Supplement: Supplementary file 1 [file e-67-m1780-sup1.cif]

##############################################################################
#                                                                            #
# This CIF contains the data in a paper accepted for publication in          #
# Acta Crystallographica Section E. It conforms to the requirements of       #
# Notes for Authors for Acta Crystallographica Section E, and has been       #
# peer reviewed under the auspices of the IUCr Commission on Journals.       #
#                                                                            #
# Full details of the Crystallographic Information File format               #
# are given in the paper "The Crystallographic Information File (CIF):       #
# a New Standard Archive File for Crystallography" by S. R. Hall, F. H.      #
# Allen and I. D. Brown [Acta Cryst. (1991), A47, 655-685].                  #
#                                                                            #
# The current version of the core CIF dictionary is obtainable from          #
# ftp://ftp.iucr.org/pub/cif_core.dic.                                       #
#                                                                            #
# Software is freely available for graphical display of the structure(s)     #
# in this CIF. For information consult the CIF software page                 #
# http://www.iucr.org/resources/cif/software.                                #
#                                                                            #
# This file may be used for bona fide research purposes within the           #
# scientific community so long as proper attribution is given to the journal # 
# article from which it was obtained.                                        #
#                                                                            #
##############################################################################
data_global
_audit_creation_method     SHELXL-97
_journal_date_recd_electronic     2011-11-10
_journal_date_accepted     2011-11-13
_journal_name_full     'Acta Crystallographica, Section E'
_journal_year     2011
_journal_volume     67
_journal_issue     12
_journal_page_first     m1780
_journal_page_last     m1780
_journal_paper_category     QM
_journal_coeditor_code     XU5387
_publ_contact_author
;
     Dr. Seik Weng Ng
     Department of Chemistry
     University of Malaya
     50603 Kuala Lumpur
     Malaysia
;
_publ_contact_author_email     seikweng@um.edu.my
_publ_contact_author_fax     '03 7967 4193'
_publ_contact_author_phone     '03 7967 6778'
_publ_section_title
;
Tetrakis[diamminesilver(I)] bis(2-hydroxy-5-methylbenzene-1,3-disulfonate)
monohydrate
;
loop_
    _publ_author_name
    _publ_author_address
    'Zhang, Li-Wei'
;
Key Laboratory of Functional Inorganic Material Chemistry
Ministry of Education
Heilongjiang University
Harbin 150080
People's Republic of China
;
    'Gao, Shan'
;
Key Laboratory of Functional Inorganic Material Chemistry
Ministry of Education
Heilongjiang University
Harbin 150080
People's Republic of China
;
    'Ng, Seik Weng'
;
Department of Chemistry
University of Malaya
50603 Kuala Lumpur
Malaysia
and
Chemistry Department
Faculty of Science
King Abdulaziz University
PO Box 80203 Jeddah
Saudi Arabia
;
data_I
_audit_creation_method     SHELXL-97
_chemical_name_systematic
;
Tetrakis[diamminesilver(I)] bis(2-hydroxy-5-methylbenzene-1,3-disulfonate)
monohydrate
;
_chemical_name_common     ?
_chemical_formula_moiety     '[Ag (N H3)2 ]4 (C7 H6 O7 S2)2 , H2 O'
_chemical_formula_sum     'C14 H38 Ag4 N8 O15 S4'
_chemical_formula_iupac     '4(Ag H6 N2 +), 2(C7 H6 O7 S2 2-), H2 O'
_chemical_formula_weight     1118.24
_chemical_melting_point     ?
_symmetry_cell_setting     monoclinic
_symmetry_space_group_name_H-M     'C 2/m'
_symmetry_space_group_name_Hall     '-C 2y'
loop_
    _symmetry_equiv_pos_as_xyz
    'x, y, z'
    '-x, y, -z'
    'x+1/2, y+1/2, z'
    '-x+1/2, y+1/2, -z'
    '-x, -y, -z'
    'x, -y, z'
    '-x+1/2, -y+1/2, -z'
    'x+1/2, -y+1/2, z'
_cell_length_a     21.6379(8)
_cell_length_b     6.5889(2)
_cell_length_c     24.7793(8)
_cell_angle_alpha     90.00
_cell_angle_beta     108.0150(10)
_cell_angle_gamma     90.00
_cell_volume     3359.59(19)
_cell_formula_units_Z     4
_cell_measurement_reflns_used     13532
_cell_measurement_theta_min     3.00
_cell_measurement_theta_max     27.46
_cell_measurement_temperature     293(2)
_exptl_crystal_description     prism
_exptl_crystal_colour     colorless
_exptl_crystal_size_max     0.19
_exptl_crystal_size_mid     0.13
_exptl_crystal_size_min     0.11
_exptl_crystal_density_diffrn     2.211
_exptl_crystal_density_meas     ?
_exptl_crystal_density_method     'not measured'
_exptl_crystal_F_000     2200
_exptl_absorpt_coefficient_mu     2.619
_exptl_absorpt_correction_type     multi-scan
_exptl_absorpt_process_details     '(ABSCOR; Higashi, 1995)'
_exptl_absorpt_correction_T_min     0.6360
_exptl_absorpt_correction_T_max     0.7616
_diffrn_ambient_temperature     293(2)
_diffrn_radiation_type     MoK\a
_diffrn_radiation_wavelength     0.71073
_diffrn_radiation_source     'fine-focus sealed tube'
_diffrn_radiation_monochromator     graphite
_diffrn_measurement_device_type     'Rigaku RAXIS-RAPID IP'
_diffrn_measurement_method     '\w scan'
_diffrn_detector_area_resol_mean     ?
_diffrn_reflns_number     16616
_diffrn_reflns_av_R_equivalents     0.0284
_diffrn_reflns_av_sigmaI/netI     0.0230
_diffrn_reflns_theta_min     3.00
_diffrn_reflns_theta_max     27.46
_diffrn_reflns_theta_full     27.46
_diffrn_measured_fraction_theta_max     0.997
_diffrn_measured_fraction_theta_full     0.997
_diffrn_reflns_limit_h_min     -28
_diffrn_reflns_limit_h_max     28
_diffrn_reflns_limit_k_min     -7
_diffrn_reflns_limit_k_max     8
_diffrn_reflns_limit_l_min     -32
_diffrn_reflns_limit_l_max     32
_diffrn_standards_number     0
_diffrn_standards_interval_count     0
_diffrn_standards_interval_time     0
_diffrn_standards_decay_%     0
_reflns_number_total     4169
_reflns_number_gt     3613
_reflns_threshold_expression     I>2\s(I)
_refine_ls_structure_factor_coef     Fsqd
_refine_ls_matrix_type     full
_refine_ls_R_factor_all     0.0413
_refine_ls_R_factor_gt     0.0365
_refine_ls_wR_factor_gt     0.1001
_refine_ls_wR_factor_ref     0.1039
_refine_ls_goodness_of_fit_ref     1.050
_refine_ls_restrained_S_all     1.061
_refine_ls_number_reflns     4169
_refine_ls_number_parameters     274
_refine_ls_number_restraints     30
_refine_ls_hydrogen_treatment     constr
_refine_ls_weighting_scheme     calc
_refine_ls_weighting_details
         'calc w=1/[\s^2^(Fo^2^)+(0.0669P)^2^+3.4820P] where P=(Fo^2^+2Fc^2^)/3'
_atom_sites_solution_hydrogens     geom
_atom_sites_solution_primary     direct
_atom_sites_solution_secondary     difmap
_refine_ls_shift/su_max     0.001
_refine_ls_shift/su_mean     0.001
_refine_diff_density_max     1.475
_refine_diff_density_min     -1.142
_refine_ls_extinction_method     none
_refine_ls_extinction_coef     ?
loop_
    _atom_type_symbol
    _atom_type_description
    _atom_type_scat_dispersion_real
    _atom_type_scat_dispersion_imag
    _atom_type_scat_source
    'C' 'C' 0.0033 0.0016
                         'International Tables Vol C Tables 4.2.6.8 and 6.1.1.4'
    'H' 'H' 0.0000 0.0000
                         'International Tables Vol C Tables 4.2.6.8 and 6.1.1.4'
    'N' 'N' 0.0061 0.0033
                         'International Tables Vol C Tables 4.2.6.8 and 6.1.1.4'
    'O' 'O' 0.0106 0.0060
                         'International Tables Vol C Tables 4.2.6.8 and 6.1.1.4'
    'S' 'S' 0.1246 0.1234
                         'International Tables Vol C Tables 4.2.6.8 and 6.1.1.4'
    'Ag' 'Ag' -0.8971 1.1015
                         'International Tables Vol C Tables 4.2.6.8 and 6.1.1.4'
_computing_data_collection     'RAPID-AUTO (Rigaku, 1998)'
_computing_cell_refinement     'RAPID-AUTO (Rigaku, 1998)'
_computing_data_reduction     'CrystalClear (Rigaku/MSC, 2002)'
_computing_structure_solution     'SHELXS97 (Sheldrick, 2008)'
_computing_structure_refinement     'SHELXL97 (Sheldrick, 2008)'
_computing_molecular_graphics     'X-SEED (Barbour, 2001)'
_computing_publication_material     'publCIF (Westrip, 2010)'
loop_
    _atom_site_type_symbol
    _atom_site_label
    _atom_site_fract_x
    _atom_site_fract_y
    _atom_site_fract_z
    _atom_site_U_iso_or_equiv
    _atom_site_adp_type
    _atom_site_calc_flag
    _atom_site_refinement_flags
    _atom_site_occupancy
    _atom_site_symmetry_multiplicity
    _atom_site_disorder_assembly
    _atom_site_disorder_group
    Ag Ag1 0.34683(2) 1.0000 0.380433(17) 0.05373(13) Uani d S 1 2 . .
    Ag Ag2 0.15158(2) 0.5000 0.079762(18) 0.04880(13) Uani d S 1 2 . .
    Ag Ag3 0.006423(19) 0.5000 0.239383(18) 0.05088(13) Uani d S 1 2 . .
    Ag Ag4 0.017750(18) 0.0000 0.254010(17) 0.04835(13) Uani d S 1 2 . .
    S S1 0.05853(5) 1.0000 0.09757(5) 0.0374(2) Uani d S 1 2 . .
    S S2 0.32892(5) 1.0000 0.15613(4) 0.0338(2) Uani d S 1 2 . .
    S S3 0.45119(6) 0.5000 0.38736(6) 0.0533(3) Uani d SD 1 2 . .
    S S4 0.18163(6) 0.5000 0.30777(5) 0.0452(3) Uani d S 1 2 . .
    O O1 0.02468(13) 0.8174(4) 0.07320(13) 0.0606(7) Uani d . 1 1 . .
    O O2 0.07766(17) 1.0000 0.15926(15) 0.0723(14) Uani d S 1 2 . .
    O O3 0.20199(15) 1.0000 0.17880(12) 0.0414(7) Uani d S 1 2 . .
    H H3 0.1695 1.0000 0.1905 0.062 Uiso d SR 1 2 . .
    O O4 0.33304(11) 0.8183(4) 0.18995(11) 0.0487(6) Uani d . 1 1 . .
    O O5 0.37405(16) 1.0000 0.12320(15) 0.0514(9) Uani d S 1 2 . .
    O O6 0.4888(4) 0.6529(10) 0.4256(3) 0.073(2) Uani d PDU 0.50 1 A -1
    O O7 0.4393(3) 0.5594(10) 0.3290(2) 0.079(3) Uani d PDU 0.50 1 A -1
    O O8 0.4777(5) 0.3031(10) 0.4000(3) 0.080(3) Uani d PDU 0.50 1 A -1
    O O9 0.31379(17) 0.5000 0.29697(14) 0.0512(9) Uani d S 1 2 A .
    H H9 0.3483 0.5000 0.2882 0.077 Uiso d SR 1 2 . .
    O O10 0.18069(14) 0.6822(5) 0.27464(12) 0.0616(7) Uani d . 1 1 . .
    O O11 0.13145(19) 0.5000 0.33504(19) 0.0742(13) Uani d S 1 2 . .
    O O1w 0.4062(4) 1.1079(14) 0.5739(3) 0.105(3) Uani d PU 0.50 1 . .
    H H1w1 0.3988 1.1011 0.6053 0.157 Uiso d PR 0.50 1 . .
    H H1w2 0.4342 1.1975 0.5752 0.157 Uiso d PR 0.50 1 . .
    N N1 0.2833(2) 1.0000 0.29685(18) 0.0546(11) Uani d S 1 2 . .
    H H11 0.3060 1.0000 0.2729 0.082 Uiso d SR 1 2 . .
    H H12 0.2587 0.8909 0.2913 0.082 Uiso d R 1 1 . .
    N N2 0.4171(3) 1.0000 0.4614(2) 0.0697(14) Uani d S 1 2 . .
    H H21 0.3975 1.0000 0.4877 0.104 Uiso d SR 1 2 . .
    H H22 0.4415 1.1091 0.4652 0.104 Uiso d R 1 1 . .
    N N3 0.2209(2) 0.5000 0.16227(19) 0.0509(10) Uani d S 1 2 . .
    H H31 0.2604 0.5000 0.1593 0.076 Uiso d SR 1 2 . .
    H H32 0.2155 0.3909 0.1808 0.076 Uiso d R 1 1 . .
    N N4 0.0841(2) 0.5000 -0.0049(2) 0.0495(10) Uani d S 1 2 . .
    H H41 0.0441 0.5000 -0.0032 0.074 Uiso d SR 1 2 . .
    H H42 0.0903 0.3909 -0.0231 0.074 Uiso d R 1 1 . .
    N N5 0.0525(3) 0.5000 0.1760(2) 0.0629(13) Uani d S 1 2 . .
    H H51 0.0230 0.5000 0.1424 0.094 Uiso d SR 1 2 . .
    H H52 0.0770 0.3909 0.1796 0.094 Uiso d R 1 1 . .
    N N6 -0.0463(3) 0.5000 0.2980(2) 0.0766(17) Uani d S 1 2 . .
    H H61 -0.0882 0.5000 0.2796 0.115 Uiso d SR 1 2 . .
    H H62 -0.0364 0.6091 0.3194 0.115 Uiso d R 1 1 . .
    N N7 0.1036(2) 0.0000 0.3228(2) 0.0601(12) Uani d S 1 2 . .
    H H71 0.0938 0.0000 0.3548 0.090 Uiso d SR 1 2 . .
    H H72 0.1265 -0.1091 0.3213 0.090 Uiso d R 1 1 . .
    N N8 -0.0663(2) 0.0000 0.1835(2) 0.0584(11) Uani d S 1 2 . .
    H H81 -0.0552 0.0000 0.1522 0.088 Uiso d SR 1 2 . .
    H H82 -0.0894 0.1091 0.1843 0.088 Uiso d R 1 1 . .
    C C1 0.13312(19) 1.0000 0.08124(17) 0.0287(8) Uani d S 1 2 . .
    C C6 0.1288(2) 1.0000 0.02360(17) 0.0318(8) Uani d S 1 2 . .
    H H6 0.0881 1.0000 -0.0037 0.038 Uiso calc SR 1 2 . .
    C C5 0.1838(2) 1.0000 0.00656(17) 0.0338(8) Uani d S 1 2 . .
    C C4 0.2439(2) 1.0000 0.04819(18) 0.0337(8) Uani d S 1 2 . .
    H H4 0.2814 1.0000 0.0373 0.040 Uiso calc SR 1 2 . .
    C C3 0.24984(18) 1.0000 0.10525(17) 0.0287(7) Uani d S 1 2 . .
    C C2 0.19375(18) 1.0000 0.12287(16) 0.0267(7) Uani d S 1 2 . .
    C C7 0.1787(3) 1.0000 -0.05577(19) 0.0491(12) Uani d S 1 2 . .
    H H7D 0.1338 1.0000 -0.0783 0.074 Uiso calc SR 1 2 . .
    H H7E 0.1996 0.8810 -0.0643 0.074 Uiso calc PR 0.50 1 . .
    H H7F 0.1996 1.1190 -0.0643 0.074 Uiso calc PR 0.50 1 . .
    C C8 0.2568(2) 0.5000 0.36432(19) 0.0369(9) Uani d S 1 2 A .
    C C9 0.3165(2) 0.5000 0.35254(19) 0.0363(9) Uani d S 1 2 . .
    C C10 0.3735(2) 0.5000 0.3979(2) 0.0384(9) Uani d S 1 2 A .
    C C11 0.3718(3) 0.5000 0.4540(2) 0.0453(11) Uani d S 1 2 . .
    H H11A 0.4104 0.5000 0.4839 0.054 Uiso calc SR 1 2 A .
    C C12 0.3132(3) 0.5000 0.4652(2) 0.0504(12) Uani d S 1 2 A .
    C C13 0.2559(3) 0.5000 0.4194(2) 0.0473(11) Uani d S 1 2 . .
    H H13 0.2161 0.5000 0.4264 0.057 Uiso calc SR 1 2 A .
    C C14 0.3111(4) 0.5000 0.5256(2) 0.091(3) Uani d S 1 2 . .
    H H14A 0.3546 0.5000 0.5514 0.136 Uiso calc SR 1 2 A .
    H H14B 0.2886 0.3810 0.5320 0.136 Uiso calc PR 0.50 1 . .
    H H14C 0.2886 0.6190 0.5320 0.136 Uiso calc PR 0.50 1 . .
loop_
    _atom_site_aniso_label
    _atom_site_aniso_U_11
    _atom_site_aniso_U_22
    _atom_site_aniso_U_33
    _atom_site_aniso_U_12
    _atom_site_aniso_U_13
    _atom_site_aniso_U_23
    Ag1 0.0562(3) 0.0543(2) 0.0451(2) 0.000 0.00751(18) 0.000
    Ag2 0.0520(2) 0.0438(2) 0.0534(2) 0.000 0.02034(18) 0.000
    Ag3 0.0450(2) 0.0570(3) 0.0545(2) 0.000 0.02104(18) 0.000
    Ag4 0.0376(2) 0.0523(2) 0.0505(2) 0.000 0.00692(16) 0.000
    S1 0.0219(5) 0.0500(6) 0.0398(5) 0.000 0.0086(4) 0.000
    S2 0.0215(4) 0.0427(5) 0.0343(5) 0.000 0.0042(4) 0.000
    S3 0.0344(6) 0.0615(8) 0.0669(8) 0.000 0.0199(6) 0.000
    S4 0.0327(6) 0.0611(7) 0.0408(6) 0.000 0.0099(5) 0.000
    O1 0.0402(14) 0.0579(15) 0.085(2) -0.0170(12) 0.0207(13) -0.0071(15)
    O2 0.0343(19) 0.145(5) 0.043(2) 0.000 0.0202(16) 0.000
    O3 0.0281(15) 0.071(2) 0.0256(13) 0.000 0.0088(11) 0.000
    O4 0.0351(12) 0.0492(13) 0.0538(14) 0.0031(10) 0.0019(10) 0.0137(12)
    O5 0.0266(16) 0.080(2) 0.0496(18) 0.000 0.0147(14) 0.000
    O6 0.047(4) 0.082(5) 0.089(5) -0.019(4) 0.018(4) -0.008(4)
    O7 0.054(3) 0.121(7) 0.071(3) -0.008(3) 0.035(3) 0.015(4)
    O8 0.070(5) 0.064(4) 0.116(6) 0.017(4) 0.044(5) -0.010(4)
    O9 0.046(2) 0.077(2) 0.0361(16) 0.000 0.0204(15) 0.000
    O10 0.0518(16) 0.0666(17) 0.0573(15) 0.0055(14) 0.0038(12) 0.0122(14)
    O11 0.0331(19) 0.131(4) 0.061(2) 0.000 0.0171(17) 0.000
    O1w 0.087(5) 0.143(6) 0.087(5) -0.028(4) 0.033(4) 0.007(4)
    N1 0.051(3) 0.065(3) 0.040(2) 0.000 0.0036(18) 0.000
    N2 0.076(4) 0.058(3) 0.059(3) 0.000 -0.002(3) 0.000
    N3 0.058(3) 0.049(2) 0.051(2) 0.000 0.024(2) 0.000
    N4 0.038(2) 0.043(2) 0.067(3) 0.000 0.014(2) 0.000
    N5 0.067(3) 0.073(3) 0.055(3) 0.000 0.029(2) 0.000
    N6 0.051(3) 0.123(5) 0.061(3) 0.000 0.024(2) 0.000
    N7 0.053(3) 0.067(3) 0.051(3) 0.000 0.003(2) 0.000
    N8 0.043(2) 0.068(3) 0.054(3) 0.000 0.000(2) 0.000
    C1 0.0235(18) 0.0303(18) 0.0313(18) 0.000 0.0071(14) 0.000
    C6 0.031(2) 0.0316(19) 0.0271(18) 0.000 0.0002(15) 0.000
    C5 0.035(2) 0.036(2) 0.0281(18) 0.000 0.0058(16) 0.000
    C4 0.032(2) 0.037(2) 0.034(2) 0.000 0.0132(16) 0.000
    C3 0.0203(17) 0.0318(18) 0.0315(18) 0.000 0.0046(14) 0.000
    C2 0.0255(18) 0.0287(17) 0.0255(17) 0.000 0.0073(14) 0.000
    C7 0.057(3) 0.061(3) 0.030(2) 0.000 0.014(2) 0.000
    C8 0.034(2) 0.044(2) 0.035(2) 0.000 0.0126(17) 0.000
    C9 0.037(2) 0.039(2) 0.036(2) 0.000 0.0157(18) 0.000
    C10 0.032(2) 0.039(2) 0.046(2) 0.000 0.0137(19) 0.000
    C11 0.044(3) 0.049(3) 0.039(2) 0.000 0.006(2) 0.000
    C12 0.052(3) 0.068(3) 0.033(2) 0.000 0.014(2) 0.000
    C13 0.044(3) 0.062(3) 0.041(2) 0.000 0.021(2) 0.000
    C14 0.091(5) 0.150(8) 0.033(3) 0.000 0.023(3) 0.000
loop_
    _geom_bond_atom_site_label_1
    _geom_bond_atom_site_label_2
    _geom_bond_site_symmetry_2
    _geom_bond_distance
    _geom_bond_publ_flag
    Ag3 Ag4 . 3.31510(10)
                        ?
    Ag1 N1 . 2.102(4) ?
    Ag1 N2 . 2.110(5) ?
    Ag2 N3 . 2.129(5) ?
    Ag2 N4 . 2.154(5) ?
    Ag3 N5 . 2.105(4) ?
    Ag3 N6 . 2.107(5) ?
    Ag4 N8 . 2.096(4) ?
    Ag4 N7 . 2.097(5) ?
    S1 O1 . 1.441(3) ?
    S1 O1 6_575 1.441(3) ?
    S1 O2 . 1.455(4) ?
    S1 C1 . 1.781(4) ?
    S2 O4 6_575 1.448(2) ?
    S2 O4 . 1.448(2) ?
    S2 O5 . 1.453(3) ?
    S2 C3 . 1.784(4) ?
    S3 O8 6_565 1.414(6) ?
    S3 O8 . 1.414(6) ?
    S3 O7 . 1.442(5) ?
    S3 O7 6_565 1.442(5) ?
    S3 O6 . 1.448(6) ?
    S3 O6 6_565 1.448(5) ?
    S3 C10 . 1.778(5) ?
    S4 O11 . 1.446(4) ?
    S4 O10 6_565 1.451(3) ?
    S4 O10 . 1.451(3) ?
    S4 C8 . 1.789(5) ?
    O3 C2 . 1.342(5) ?
    O3 H3 . 0.8400 ?
    O9 C9 . 1.360(5) ?
    O9 H9 . 0.8400 ?
    O1w H1w1 . 0.8430 ?
    O1w H1w2 . 0.8400 ?
    N1 H11 . 0.8800 ?
    N1 H12 . 0.8800 ?
    N2 H21 . 0.8800 ?
    N2 H22 . 0.8800 ?
    N3 H31 . 0.8800 ?
    N3 H32 . 0.8800 ?
    N4 H41 . 0.8800 ?
    N4 H42 . 0.8800 ?
    N5 H51 . 0.8800 ?
    N5 H52 . 0.8800 ?
    N6 H61 . 0.8800 ?
    N6 H62 . 0.8800 ?
    N7 H71 . 0.8800 ?
    N7 H72 . 0.8800 ?
    N8 H81 . 0.8800 ?
    N8 H82 . 0.8800 ?
    C1 C2 . 1.396(5) ?
    C1 C6 . 1.402(6) ?
    C6 C5 . 1.380(6) ?
    C6 H6 . 0.9300 ?
    C5 C4 . 1.388(6) ?
    C5 C7 . 1.514(6) ?
    C4 C3 . 1.380(6) ?
    C4 H4 . 0.9300 ?
    C3 C2 . 1.411(5) ?
    C7 H7D . 0.9600 ?
    C7 H7E . 0.9600 ?
    C7 H7F . 0.9600 ?
    C8 C13 . 1.370(6) ?
    C8 C9 . 1.408(6) ?
    C9 C10 . 1.389(7) ?
    C10 C11 . 1.402(7) ?
    C11 C12 . 1.379(7) ?
    C11 H11A . 0.9300 ?
    C12 C13 . 1.398(7) ?
    C12 C14 . 1.514(7) ?
    C13 H13 . 0.9300 ?
    C14 H14A . 0.9600 ?
    C14 H14B . 0.9600 ?
    C14 H14C . 0.9600 ?
loop_
    _geom_angle_atom_site_label_1
    _geom_angle_atom_site_label_2
    _geom_angle_atom_site_label_3
    _geom_angle_site_symmetry_1
    _geom_angle_site_symmetry_3
    _geom_angle
    _geom_angle_publ_flag
    N1 Ag1 N2 . . 175.2(2) ?
    N3 Ag2 N4 . . 178.08(16) ?
    N5 Ag3 N6 . . 175.8(2) ?
    N5 Ag3 Ag4 . 1_565 92.607(18) ?
    N6 Ag3 Ag4 . 1_565 87.830(19) ?
    N5 Ag3 Ag4 . . 92.607(18) ?
    N6 Ag3 Ag4 . . 87.830(19) ?
    Ag4 Ag3 Ag4 1_565 . 167.20(2) ?
    N8 Ag4 N7 . . 178.20(19) ?
    N8 Ag4 Ag3 . 1_545 83.864(11) ?
    N7 Ag4 Ag3 . 1_545 96.076(11) ?
    N8 Ag4 Ag3 . . 83.864(11) ?
    N7 Ag4 Ag3 . . 96.076(11) ?
    Ag3 Ag4 Ag3 1_545 . 167.20(2) ?
    O1 S1 O1 . 6_575 113.3(3) ?
    O1 S1 O2 . . 112.52(15) ?
    O1 S1 O2 6_575 . 112.52(15) ?
    O1 S1 C1 . . 106.48(13) ?
    O1 S1 C1 6_575 . 106.48(13) ?
    O2 S1 C1 . . 104.8(2) ?
    O4 S2 O4 6_575 . 111.5(2) ?
    O4 S2 O5 6_575 . 113.14(13) ?
    O4 S2 O5 . . 113.14(13) ?
    O4 S2 C3 6_575 . 106.43(12) ?
    O4 S2 C3 . . 106.43(12) ?
    O5 S2 C3 . . 105.5(2) ?
    O8 S3 O7 . . 114.0(4) ?
    O8 S3 O6 . . 112.7(4) ?
    O7 S3 O6 . . 110.9(4) ?
    O8 S3 C10 . . 107.7(5) ?
    O7 S3 C10 . . 105.2(3) ?
    O6 S3 C10 . . 105.7(4) ?
    O11 S4 O10 . 6_565 112.54(15) ?
    O11 S4 O10 . . 112.54(15) ?
    O10 S4 O10 6_565 . 111.7(3) ?
    O11 S4 C8 . . 105.5(2) ?
    O10 S4 C8 6_565 . 107.06(14) ?
    O10 S4 C8 . . 107.06(14) ?
    C2 O3 H3 . . 120.0 ?
    C9 O9 H9 . . 120.0 ?
    H1w1 O1w H1w2 . . 110.0 ?
    Ag1 N1 H11 . . 109.5 ?
    Ag1 N1 H12 . . 109.5 ?
    H11 N1 H12 . . 109.5 ?
    Ag1 N2 H21 . . 109.5 ?
    Ag1 N2 H22 . . 109.5 ?
    H21 N2 H22 . . 109.5 ?
    Ag2 N3 H31 . . 109.5 ?
    Ag2 N3 H32 . . 109.5 ?
    H31 N3 H32 . . 109.5 ?
    Ag2 N4 H41 . . 109.5 ?
    Ag2 N4 H42 . . 109.5 ?
    H41 N4 H42 . . 109.5 ?
    Ag3 N5 H51 . . 109.5 ?
    Ag3 N5 H52 . . 109.5 ?
    H51 N5 H52 . . 109.5 ?
    Ag3 N6 H61 . . 109.5 ?
    Ag3 N6 H62 . . 109.5 ?
    H61 N6 H62 . . 109.5 ?
    Ag4 N7 H71 . . 109.5 ?
    Ag4 N7 H72 . . 109.5 ?
    H71 N7 H72 . . 109.5 ?
    Ag4 N8 H81 . . 109.5 ?
    Ag4 N8 H82 . . 109.5 ?
    H81 N8 H82 . . 109.5 ?
    C2 C1 C6 . . 120.2(4) ?
    C2 C1 S1 . . 122.9(3) ?
    C6 C1 S1 . . 116.9(3) ?
    C5 C6 C1 . . 121.3(4) ?
    C5 C6 H6 . . 119.3 ?
    C1 C6 H6 . . 119.3 ?
    C6 C5 C4 . . 118.1(4) ?
    C6 C5 C7 . . 121.0(4) ?
    C4 C5 C7 . . 120.9(4) ?
    C3 C4 C5 . . 122.0(4) ?
    C3 C4 H4 . . 119.0 ?
    C5 C4 H4 . . 119.0 ?
    C4 C3 C2 . . 120.1(4) ?
    C4 C3 S2 . . 119.3(3) ?
    C2 C3 S2 . . 120.7(3) ?
    O3 C2 C1 . . 123.9(3) ?
    O3 C2 C3 . . 117.9(3) ?
    C1 C2 C3 . . 118.2(3) ?
    C5 C7 H7D . . 109.5 ?
    C5 C7 H7E . . 109.5 ?
    H7D C7 H7E . . 109.5 ?
    C5 C7 H7F . . 109.5 ?
    H7D C7 H7F . . 109.5 ?
    H7E C7 H7F . . 109.5 ?
    C13 C8 C9 . . 120.2(4) ?
    C13 C8 S4 . . 119.4(4) ?
    C9 C8 S4 . . 120.5(3) ?
    O9 C9 C10 . . 124.6(4) ?
    O9 C9 C8 . . 117.1(4) ?
    C10 C9 C8 . . 118.4(4) ?
    C9 C10 C11 . . 120.8(4) ?
    C9 C10 S3 . . 121.7(4) ?
    C11 C10 S3 . . 117.5(4) ?
    C12 C11 C10 . . 120.5(5) ?
    C12 C11 H11A . . 119.7 ?
    C10 C11 H11A . . 119.7 ?
    C11 C12 C13 . . 118.4(4) ?
    C11 C12 C14 . . 120.7(5) ?
    C13 C12 C14 . . 120.8(5) ?
    C8 C13 C12 . . 121.7(4) ?
    C8 C13 H13 . . 119.1 ?
    C12 C13 H13 . . 119.1 ?
    C12 C14 H14A . . 109.5 ?
    C12 C14 H14B . . 109.5 ?
    H14A C14 H14B . . 109.5 ?
    C12 C14 H14C . . 109.5 ?
    H14A C14 H14C . . 109.5 ?
    H14B C14 H14C . . 109.5 ?
loop_
    _geom_torsion_atom_site_label_1
    _geom_torsion_atom_site_label_2
    _geom_torsion_atom_site_label_3
    _geom_torsion_atom_site_label_4
    _geom_torsion_site_symmetry_1
    _geom_torsion_site_symmetry_2
    _geom_torsion_site_symmetry_3
    _geom_torsion_site_symmetry_4
    _geom_torsion
    _geom_torsion_publ_flag
    O1 S1 C1 C2 . . . . -119.42(14) ?
    O1 S1 C1 C2 6_575 . . . 119.42(14) ?
    O2 S1 C1 C2 . . . . 0.0 ?
    O1 S1 C1 C6 . . . . 60.58(14) ?
    O1 S1 C1 C6 6_575 . . . -60.58(14) ?
    O2 S1 C1 C6 . . . . 180.0 ?
    C2 C1 C6 C5 . . . . 0.0 ?
    S1 C1 C6 C5 . . . . 180.0 ?
    C1 C6 C5 C4 . . . . 0.0 ?
    C1 C6 C5 C7 . . . . 180.0 ?
    C6 C5 C4 C3 . . . . 0.0 ?
    C7 C5 C4 C3 . . . . 180.0 ?
    C5 C4 C3 C2 . . . . 0.0 ?
    C5 C4 C3 S2 . . . . 180.0 ?
    O4 S2 C3 C4 6_575 . . . 120.47(12) ?
    O4 S2 C3 C4 . . . . -120.47(12) ?
    O5 S2 C3 C4 . . . . 0.0 ?
    O4 S2 C3 C2 6_575 . . . -59.53(12) ?
    O4 S2 C3 C2 . . . . 59.53(12) ?
    O5 S2 C3 C2 . . . . 180.0 ?
    C6 C1 C2 O3 . . . . 180.0 ?
    S1 C1 C2 O3 . . . . 0.0 ?
    C6 C1 C2 C3 . . . . 0.0 ?
    S1 C1 C2 C3 . . . . 180.0 ?
    C4 C3 C2 O3 . . . . 180.0 ?
    S2 C3 C2 O3 . . . . 0.0 ?
    C4 C3 C2 C1 . . . . 0.0 ?
    S2 C3 C2 C1 . . . . 180.0 ?
    O11 S4 C8 C13 . . . . 0.0 ?
    O10 S4 C8 C13 6_565 . . . -120.06(14) ?
    O10 S4 C8 C13 . . . . 120.06(14) ?
    O11 S4 C8 C9 . . . . 180.0 ?
    O10 S4 C8 C9 6_565 . . . 59.94(14) ?
    O10 S4 C8 C9 . . . . -59.94(14) ?
    C13 C8 C9 O9 . . . . 180.0 ?
    S4 C8 C9 O9 . . . . 0.0 ?
    C13 C8 C9 C10 . . . . 0.0000(10)
                                   ?
    S4 C8 C9 C10 . . . . 180.0 ?
    O9 C9 C10 C11 . . . . 180.0000(10)
                                     ?
    C8 C9 C10 C11 . . . . 0.0000(10)
                                   ?
    O9 C9 C10 S3 . . . . 0.0 ?
    C8 C9 C10 S3 . . . . 180.0 ?
    O8 S3 C10 C9 6_565 . . . 105.6(3) ?
    O8 S3 C10 C9 . . . . -105.6(3) ?
    O7 S3 C10 C9 . . . . 16.3(3) ?
    O7 S3 C10 C9 6_565 . . . -16.3(3) ?
    O6 S3 C10 C9 . . . . 133.8(3) ?
    O6 S3 C10 C9 6_565 . . . -133.8(3) ?
    O8 S3 C10 C11 6_565 . . . -74.4(3) ?
    O8 S3 C10 C11 . . . . 74.4(3) ?
    O7 S3 C10 C11 . . . . -163.7(3) ?
    O7 S3 C10 C11 6_565 . . . 163.7(3) ?
    O6 S3 C10 C11 . . . . -46.2(3) ?
    O6 S3 C10 C11 6_565 . . . 46.2(3) ?
    C9 C10 C11 C12 . . . . 0.0000(10)
                                    ?
    S3 C10 C11 C12 . . . . 180.0000(10)
                                      ?
    C10 C11 C12 C13 . . . . 0.0000(10)
                                     ?
    C10 C11 C12 C14 . . . . 180.000(2) ?
    C9 C8 C13 C12 . . . . 0.0 ?
    S4 C8 C13 C12 . . . . 180.0 ?
    C11 C12 C13 C8 . . . . 0.0000(10)
                                    ?
    C14 C12 C13 C8 . . . . 180.0000(10)
                                      ?
loop_
    _geom_hbond_atom_site_label_D
    _geom_hbond_atom_site_label_H
    _geom_hbond_atom_site_label_A
    _geom_hbond_site_symmetry_A
    _geom_hbond_distance_DH
    _geom_hbond_distance_HA
    _geom_hbond_distance_DA
    _geom_hbond_angle_DHA
    N1 H12 O10 . 0.88 2.12 2.977(4) 166
    N2 H21 O1w . 0.88 2.20 2.955(9) 143
    N7 H72 O10 1_545 0.88 2.33 3.135(5) 152
    N8 H82 O4 3_445 0.88 2.21 3.064(4) 164
    O3 H3 O2 . 0.84 1.90 2.582(5) 138
    O9 H9 O7 . 0.84 1.95 2.612(6) 134
    O1w H1w1 O11 7_566 0.84 1.91 2.720(8) 160
    O1w H1w2 O6 5_676 0.84 1.94 2.762(11) 166
    O1w H1w2 O8 2_666 0.84 1.94 2.716(11) 153
