# Supplementary material for: Tetra­kis[diamminesilver(I)] bis­(2-hy­droxy-5-methyl­benzene-1,3-disulfonate) monohydrate
Source: Acta Crystallogr Sect E Struct Rep Online. 2011 Nov 19;67(Pt 12):m1780. doi: 10.1107/S1600536811048124 (PMC3238693; doi:10.1107/S1600536811048124)
Supplement: Supplementary file 2 [file e-67-m1780-Isup2.hkl]

# 
# h,k,l, Fc-squared, Fo-squared, sigma(Fo-squared) and status flag 
# 
data_I
_shelx_title '  C2/c   Peak Ag2, hole Ag1' 
_shelx_refln_list_code          4 
_shelx_F_calc_maximum     1195.57 
_exptl_crystal_F_000      2200.00 
_reflns_d_resolution_high  0.7707 
 
loop_ 
 _symmetry_equiv_pos_as_xyz 
 'x, y, z' 
 '-x, y, -z' 
 'x+1/2, y+1/2, z' 
 '-x+1/2, y+1/2, -z' 
 '-x, -y, -z' 
 'x, -y, z' 
 '-x+1/2, -y+1/2, -z' 
 'x+1/2, -y+1/2, z' 
 
_cell_length_a    21.6379 
_cell_length_b     6.5889 
_cell_length_c    24.7793 
_cell_angle_alpha  90.000 
_cell_angle_beta  108.015 
_cell_angle_gamma  90.000 
 
_shelx_F_squared_multiplier     1.000 
 
loop_ 
 _refln_index_h 
 _refln_index_k 
 _refln_index_l 
 _refln_F_squared_calc 
 _refln_F_squared_meas 
 _refln_F_squared_sigma 
 _refln_observed_status 
   4   0   0      721.70      931.09     26.55 o 
   6   0   0   338913.34   340732.50   7548.96 o 
   8   0   0     1599.34     1923.00     54.47 o 
  10   0   0     8596.32     8791.09    195.05 o 
  12   0   0    46185.24    45378.90    736.78 o 
  14   0   0     5457.50     5369.48    194.89 o 
  16   0   0     1502.86     1577.05    183.39 o 
  18   0   0      356.47      558.90    124.14 o 
  20   0   0      912.94     1307.06    107.00 o 
  22   0   0      188.58      297.91    101.81 o 
  24   0   0      611.20      641.30    108.28 o 
  26   0   0      881.74      914.68    134.71 o 
   1   1   0     3265.42     2754.30     29.99 o 
   3   1   0   140914.77   158940.58   3166.78 o 
   5   1   0      699.94      620.08     22.55 o 
   7   1   0   106727.70   107254.43   1470.70 o 
   9   1   0     9864.36     9198.27    102.90 o 
  11   1   0      617.09      573.13     41.52 o 
  13   1   0    64513.61    59125.38    708.82 o 
  15   1   0     2116.70     1909.35     70.05 o 
  17   1   0     1207.61     1211.09     76.11 o 
  19   1   0    11720.44    12353.91    201.56 o 
  21   1   0      942.51     1050.94     74.07 o 
  23   1   0     2186.74     2191.97    166.43 o 
  25   1   0     2303.77     2486.93    148.99 o 
   0   2   0  1429376.38  1189594.50  37545.88 o 
   2   2   0     5391.15     4904.60     47.10 o 
   4   2   0      901.86      823.74     43.33 o 
   6   2   0   103701.45   103788.30   1090.55 o 
   8   2   0     7636.87     8001.48     82.32 o 
  10   2   0     9362.47     7690.37    110.40 o 
  12   2   0    18965.99    18116.29    245.97 o 
  14   2   0    14109.36    14164.23    270.09 o 
  16   2   0     2462.21     2407.57     86.53 o 
  18   2   0      390.77      419.68     55.61 o 
  20   2   0     3468.20     3779.83    113.27 o 
  22   2   0       10.06       28.47     40.07 o 
  24   2   0      357.75      403.88     70.57 o 
   1   3   0     7264.20     8007.88     77.27 o 
   3   3   0    12265.55    10859.34    159.79 o 
   5   3   0     2526.45     2203.72     28.28 o 
   7   3   0    65344.58    65487.96    670.48 o 
   9   3   0      177.16      152.56     19.74 o 
  11   3   0       26.09       36.20     17.86 o 
  13   3   0    35601.27    33839.51    462.75 o 
  15   3   0      250.93      352.79     47.93 o 
  17   3   0     2844.31     2718.30     91.68 o 
  19   3   0     5822.58     6016.78    179.43 o 
  21   3   0      371.94      414.58     66.41 o 
  23   3   0      374.77      358.84     62.73 o 
   0   4   0   390604.78   464684.53   9511.10 o 
   2   4   0     2618.67     2292.75     40.22 o 
   4   4   0        0.81       24.18     12.32 o 
   6   4   0    63278.13    59933.70    686.77 o 
   8   4   0     2796.68     2705.33     46.11 o 
  10   4   0     5638.83     4632.23     74.24 o 
  12   4   0     8469.73     8092.23    179.84 o 
  14   4   0     2965.96     3148.61     75.19 o 
  16   4   0      494.33      442.66     45.04 o 
  18   4   0       67.83       84.47     34.63 o 
  20   4   0     1008.39     1040.23    134.67 o 
  22   4   0       43.51       79.68     50.32 o 
   1   5   0      806.39      926.98     26.46 o 
   3   5   0    27429.09    27633.25    510.84 o 
   5   5   0      787.48      728.85     29.05 o 
   7   5   0    15406.24    15248.89    188.88 o 
   9   5   0     3608.39     3539.86     73.44 o 
  11   5   0      825.92      900.83     38.68 o 
  13   5   0    14716.63    14160.41    309.90 o 
  15   5   0      311.83      444.23     45.21 o 
  17   5   0      104.32      115.14     37.11 o 
  19   5   0     3615.47     3590.51    122.59 o 
  21   5   0      195.19      155.27     54.84 o 
   0   6   0   106576.52   107479.55   1744.80 o 
   2   6   0      679.55      770.20     36.34 o 
   4   6   0       14.27       45.11     22.33 o 
   6   6   0    23587.35    23040.73    347.30 o 
   8   6   0      961.66     1036.04     66.29 o 
  10   6   0     1441.86     1309.40     59.77 o 
  12   6   0     4209.55     4254.75    155.68 o 
  14   6   0      546.63      634.72     48.21 o 
  16   6   0       92.70       99.74     37.20 o 
  18   6   0       32.37       90.28     44.86 o 
   1   7   0      278.44      256.88     32.90 o 
   3   7   0     3612.28     3787.05     66.25 o 
   5   7   0       94.18      149.01     28.32 o 
   7   7   0     3149.64     3264.13     95.36 o 
   9   7   0      709.91      795.73     62.55 o 
  11   7   0       40.61       43.56     36.07 o 
  13   7   0     3318.76     3050.68     94.29 o 
  15   7   0      211.25      206.45     49.61 o 
   0   8   0    14984.19    13709.92    256.00 o 
   2   8   0       34.26       39.55     24.30 o 
   4   8   0       15.67       50.60     25.24 o 
   6   8   0     2722.99     2759.45     90.13 o 
   8   8   0      344.78      281.67     52.73 o 
 -26   0   1      258.99      257.98    100.54 o 
 -24   0   1     1208.55     1575.12    167.58 o 
 -22   0   1     2384.25     2314.62    144.66 o 
 -20   0   1      846.38      735.19    107.34 o 
 -18   0   1    10517.11    10978.25    256.47 o 
 -16   0   1    23175.14    22319.26    500.04 o 
 -14   0   1    14527.29    15011.75    268.61 o 
 -12   0   1    48684.69    47924.39    813.34 o 
 -10   0   1    12930.63    10616.30    169.09 o 
  -8   0   1      514.56     1048.33    150.84 o 
  -6   0   1    26084.25    25333.79    337.70 o 
  -4   0   1     6930.83     5612.33     82.47 o 
   4   0   1    15016.65    14650.22    177.55 o 
   6   0   1     9579.64     9003.64    131.51 o 
   8   0   1     2090.68     2469.48     62.46 o 
  10   0   1    44767.66    46348.02    719.70 o 
  12   0   1    26858.74    25771.12    445.38 o 
  14   0   1     2331.08     2411.33     95.28 o 
  16   0   1    22249.64    21330.54    468.36 o 
  18   0   1     9999.78     9695.50    233.88 o 
  20   0   1     2277.60     2393.65    153.02 o 
  22   0   1     8325.09     8901.49    275.43 o 
  24   0   1     1221.46     1262.23    156.33 o 
  26   0   1      162.45      205.67    119.66 o 
 -25   1   1      160.10      146.95     71.95 o 
 -23   1   1     3050.75     3181.07    120.52 o 
 -21   1   1      490.32      701.48     92.55 o 
 -19   1   1       22.86       37.96     37.76 o 
 -17   1   1      118.31      153.50     41.77 o 
 -15   1   1    12645.79    12045.74    182.16 o 
 -13   1   1     1823.68     1686.70     63.21 o 
 -11   1   1     2930.28     3262.85     69.24 o 
  -9   1   1     4760.61     4611.16     89.22 o 
  -7   1   1     2381.70     2868.66     47.21 o 
  -5   1   1     1301.27     1055.37     24.10 o 
  -3   1   1     4251.92     5010.86     51.15 o 
   1   1   1     1975.52     2249.96     21.61 o 
   3   1   1      925.29      743.22     30.14 o 
   5   1   1     1221.11     1508.65     33.41 o 
   7   1   1     9893.57     8858.39    110.14 o 
   9   1   1     7656.67     6332.21     81.37 o 
  11   1   1      411.66      517.66     34.32 o 
  13   1   1     4138.37     3796.85    101.92 o 
  15   1   1     3167.13     3235.52     84.55 o 
  17   1   1       46.22       23.33     29.40 o 
  19   1   1     1398.41     1492.55     74.73 o 
  21   1   1     1113.74     1198.09     93.82 o 
  23   1   1      359.83      385.59     66.61 o 
  25   1   1      362.60      365.22     90.94 o 
 -26   2   1        0.53        6.49     38.03 o 
 -24   2   1      787.67     1103.46     96.93 o 
 -22   2   1     2476.38     2574.46    113.41 o 
 -20   2   1     3801.37     3778.88    129.43 o 
 -18   2   1     7293.32     7575.39    174.99 o 
 -16   2   1    20934.56    20181.13    270.11 o 
 -14   2   1    20903.78    20423.10    260.57 o 
 -12   2   1    25652.66    24824.50    339.46 o 
 -10   2   1    14001.25    13613.49    135.47 o 
  -8   2   1     4979.99     5258.25     76.14 o 
  -6   2   1     8681.85     8619.08     77.22 o 
  -4   2   1     5973.62     4902.29     44.72 o 
  -2   2   1       43.02       55.98     12.37 o 
   0   2   1     3923.97     4660.58    112.65 o 
   2   2   1      507.93     1136.68     30.65 o 
   4   2   1    12571.28    13446.20    113.82 o 
   6   2   1     6799.92     6633.25     93.26 o 
   8   2   1     3699.16     4005.51     67.19 o 
  10   2   1    23007.66    22252.41    243.52 o 
  12   2   1    10361.26     9299.50    134.76 o 
  14   2   1     2625.04     2553.99     70.87 o 
  16   2   1    10473.42    10339.03    172.23 o 
  18   2   1     5196.16     5087.52    119.47 o 
  20   2   1     2679.28     3024.29    123.45 o 
  22   2   1     4524.50     4695.57    138.39 o 
  24   2   1      946.11     1080.08    100.29 o 
 -25   3   1       56.87       40.30     44.39 o 
 -23   3   1      568.79      517.12     66.23 o 
 -21   3   1      292.48      337.11     52.58 o 
 -19   3   1      166.91      142.62     40.40 o 
 -17   3   1      735.22      686.84     49.03 o 
 -15   3   1     6493.59     6158.63    108.04 o 
 -13   3   1     1702.75     1612.06     59.34 o 
 -11   3   1     3412.06     3147.63     58.00 o 
  -9   3   1      260.75      353.18     23.17 o 
  -7   3   1      226.36      334.05     20.02 o 
  -5   3   1      129.40      239.23     15.70 o 
  -3   3   1     1175.60     1583.32     29.36 o 
  -1   3   1       40.86      110.66     11.08 o 
   1   3   1     3008.44     2912.46     39.91 o 
   3   3   1      952.86      661.66     16.28 o 
   5   3   1      363.04      406.61     17.41 o 
   7   3   1     3356.40     3451.77     50.11 o 
   9   3   1     1101.29     1345.34     36.68 o 
  11   3   1      509.00      467.18     31.15 o 
  13   3   1      973.61     1072.85     49.55 o 
  15   3   1      335.91      326.01     48.83 o 
  17   3   1        8.76       -1.86     21.41 o 
  19   3   1      279.11      285.95     44.16 o 
  21   3   1      431.59      515.84     62.30 o 
  23   3   1       36.98       35.88     42.84 o 
 -22   4   1     1614.61     1660.55     91.10 o 
 -20   4   1     1644.70     1560.40     71.73 o 
 -18   4   1     3477.44     3718.69    112.69 o 
 -16   4   1     8808.94     8562.26    193.65 o 
 -14   4   1     6362.89     6082.68    147.92 o 
 -12   4   1    11119.50    10529.19    180.22 o 
 -10   4   1     4438.29     4553.86     68.80 o 
  -8   4   1     2074.41     1877.05     41.76 o 
  -6   4   1     6402.77     6458.20     80.11 o 
  -4   4   1     1769.59     1477.15     34.26 o 
  -2   4   1        0.59       19.33     11.26 o 
   0   4   1     3697.55     3942.96     71.97 o 
   2   4   1      112.28      390.60     28.91 o 
   4   4   1     5764.24     6086.82     70.31 o 
   6   4   1     3631.86     3540.44     59.91 o 
   8   4   1     1740.16     1758.59     46.81 o 
  10   4   1    10380.60     9449.85    118.01 o 
  12   4   1     3964.43     3578.07     68.65 o 
  14   4   1      725.49      760.77     47.24 o 
  16   4   1     5039.86     4901.85    122.11 o 
  18   4   1     2454.98     2400.59     82.28 o 
  20   4   1      952.24     1066.08     69.58 o 
  22   4   1     2565.35     2451.96    117.32 o 
 -21   5   1      170.90       90.44     42.84 o 
 -19   5   1       28.46       55.12     35.86 o 
 -17   5   1        3.57        5.77     34.11 o 
 -15   5   1     2771.19     2680.97     74.47 o 
 -13   5   1      135.00      154.67     32.03 o 
 -11   5   1      130.38      160.28     27.56 o 
  -9   5   1      921.72     1046.28     50.81 o 
  -7   5   1       88.03      119.91     26.31 o 
  -5   5   1       12.78       28.05     17.48 o 
  -3   5   1     1711.67     1742.04     39.49 o 
  -1   5   1        4.35       23.21     13.84 o 
   1   5   1      767.96      733.67     27.17 o 
   3   5   1       65.07       51.19     15.94 o 
   5   5   1       27.35       37.16     15.05 o 
   7   5   1     2189.30     2160.41     69.92 o 
   9   5   1      855.05      958.13     36.65 o 
  11   5   1       32.19       48.17     25.07 o 
  13   5   1     1464.77     1440.61     54.25 o 
  15   5   1      276.17      309.22     52.33 o 
  17   5   1       59.21       44.48     33.57 o 
  19   5   1      588.11      443.74     79.21 o 
  21   5   1      232.49      223.15     55.51 o 
 -18   6   1      897.05      845.12    137.17 o 
 -16   6   1     2409.57     2310.66     78.77 o 
 -14   6   1     1164.45     1214.05     61.15 o 
 -12   6   1     3364.03     3250.98     91.53 o 
 -10   6   1      895.98      954.18     49.86 o 
  -8   6   1      369.51      378.49     35.08 o 
  -6   6   1     2722.99     2785.28     76.96 o 
  -4   6   1      413.82      425.82     34.82 o 
  -2   6   1        7.04        6.03     15.75 o 
   0   6   1     1687.62     1812.51     64.66 o 
   2   6   1       92.99      139.81     23.73 o 
   4   6   1     1840.70     1870.14     54.18 o 
   6   6   1      757.04      758.26     56.55 o 
   8   6   1      495.82      501.12     48.69 o 
  10   6   1     3907.85     3714.72    125.37 o 
  12   6   1     1174.50     1318.86     72.40 o 
  14   6   1      145.90      147.12     42.90 o 
  16   6   1     1894.70     1737.83     71.30 o 
  18   6   1      973.28      953.18     65.32 o 
 -15   7   1      529.69      488.71     65.00 o 
 -13   7   1       16.62       21.77     31.81 o 
 -11   7   1      105.09       66.04     35.38 o 
  -9   7   1      174.37      169.64     42.97 o 
  -7   7   1       22.62       29.53     26.66 o 
  -5   7   1        9.36       15.84     24.73 o 
  -3   7   1      200.28      166.85     29.53 o 
  -1   7   1        1.74       -5.67     17.19 o 
   1   7   1      198.64      186.10     26.32 o 
   3   7   1        5.27       17.25     18.75 o 
   5   7   1       38.48       19.14     23.88 o 
   7   7   1      637.06      514.92     52.29 o 
   9   7   1      112.91      119.02     30.57 o 
  11   7   1       16.06       -2.84     28.57 o 
  13   7   1      383.71      340.89     46.62 o 
  15   7   1        6.95       21.07     41.51 o 
  -8   8   1      135.61       54.84     39.92 o 
  -6   8   1      339.30      154.40     81.98 o 
  -4   8   1       14.58       30.65     23.01 o 
  -2   8   1        9.77       18.08     25.54 o 
   0   8   1      350.54      268.77     33.85 o 
   2   8   1      127.25       63.97     34.64 o 
   4   8   1      373.57      289.07     91.85 o 
   6   8   1       85.74       48.42     30.91 o 
   8   8   1      153.98      190.66     49.11 o 
 -26   0   2      842.56     1243.82    158.87 o 
 -24   0   2      933.54     1150.42    147.05 o 
 -22   0   2     7303.51     7687.02    235.59 o 
 -20   0   2     3449.94     3534.40    173.84 o 
 -18   0   2    24028.94    23170.64    496.19 o 
 -16   0   2       12.83       34.51     40.79 o 
 -14   0   2     1215.10     1013.64     80.65 o 
 -12   0   2   100388.41    94933.92   2271.26 o 
 -10   0   2    20764.90    19358.59    286.21 o 
  -8   0   2    40025.42    36703.38    521.12 o 
  -6   0   2    27110.57    24253.40    317.82 o 
  -4   0   2   108355.42   116033.77   1840.67 o 
   2   0   2   333433.63   325898.06   7423.63 o 
   4   0   2   148745.28   164479.33   2943.10 o 
   6   0   2   144320.25   153412.61   2753.38 o 
   8   0   2    75559.59    62867.30    975.83 o 
  10   0   2    74370.80    77159.06   1391.84 o 
  12   0   2     9491.93     8812.81    196.29 o 
  14   0   2     1728.91     1318.84    138.03 o 
  16   0   2    18489.80    18784.38    366.46 o 
  18   0   2     1343.57     1418.30    124.79 o 
  20   0   2      265.27      271.14     91.03 o 
  22   0   2     8116.79     8645.01    316.13 o 
  24   0   2     1368.67     1480.08    140.85 o 
  26   0   2      244.70      242.63    119.83 o 
 -27   1   2      106.21      238.30    169.29 o 
 -25   1   2     6589.03     7054.81    191.15 o 
 -23   1   2     7736.79     8066.29    242.28 o 
 -21   1   2      196.53      260.16     56.16 o 
 -19   1   2     6182.02     6191.85    138.65 o 
 -17   1   2    59035.54    58029.54    830.02 o 
 -15   1   2    24719.47    24010.59    331.13 o 
 -13   1   2       94.75      143.74     33.91 o 
 -11   1   2    27157.09    25937.47    324.04 o 
  -9   1   2     7144.02     6392.90     84.47 o 
  -7   1   2      329.88      544.61     24.12 o 
  -5   1   2   189803.34   210023.70   3098.41 o 
  -3   1   2     3676.16     3468.93     40.86 o 
  -1   1   2     4735.39     7325.67     48.15 o 
   3   1   2      241.33      367.81     17.18 o 
   5   1   2     4305.52     3128.60     41.19 o 
   7   1   2      695.13      905.51     46.74 o 
   9   1   2    26536.73    23744.75    319.40 o 
  11   1   2     1823.90     1682.62     64.59 o 
  13   1   2     1875.10     1681.35     55.62 o 
  15   1   2    64301.89    61373.67    783.31 o 
  17   1   2     2642.02     2545.75     88.49 o 
  19   1   2     1011.34     1050.51     80.22 o 
  21   1   2     9944.48    10514.08    217.32 o 
  23   1   2     4569.02     4776.71    148.04 o 
  25   1   2     1718.90     1847.22    124.50 o 
 -26   2   2     1026.08     1076.27     90.48 o 
 -24   2   2      152.06      199.15     51.75 o 
 -22   2   2     6409.91     6657.28    183.74 o 
 -20   2   2     2161.07     2121.75     86.55 o 
 -18   2   2    14399.73    14287.81    233.99 o 
 -16   2   2      255.26      277.44     45.60 o 
 -14   2   2      135.59      162.22     31.99 o 
 -12   2   2    68362.95    64941.34    694.13 o 
 -10   2   2    61826.07    59407.38    706.54 o 
  -8   2   2      516.52      340.88     18.49 o 
  -6   2   2    31266.99    31484.49    279.20 o 
  -4   2   2   242172.31   285687.81   3433.57 o 
  -2   2   2      708.47     1181.64     57.58 o 
   0   2   2    32508.19    33907.00    751.79 o 
   2   2   2   417444.00   489219.81   6773.09 o 
   4   2   2    70364.73    77038.45    816.59 o 
   6   2   2    27042.82    26583.77    511.12 o 
   8   2   2    75412.88    70365.54    817.48 o 
  10   2   2    24989.78    25280.12    288.35 o 
  12   2   2    22616.55    21372.95    255.87 o 
  14   2   2     1751.40     1780.66     74.11 o 
  16   2   2     3997.36     4276.15    116.89 o 
  18   2   2     3752.52     3725.26    111.62 o 
  20   2   2       85.07       72.47     50.18 o 
  22   2   2     4061.30     4666.92    168.05 o 
  24   2   2     1325.08     1839.69    117.43 o 
 -25   3   2     4368.15     4562.58    142.50 o 
 -23   3   2     4799.21     4596.40    138.12 o 
 -21   3   2        7.19       47.12     36.29 o 
 -19   3   2     2852.83     2814.31     85.28 o 
 -17   3   2    28040.58    27397.27    504.36 o 
 -15   3   2    14225.86    13343.52    267.50 o 
 -13   3   2     2451.04     2348.75     54.29 o 
 -11   3   2     6066.57     4798.67     70.50 o 
  -9   3   2     4276.56     3761.17     53.67 o 
  -7   3   2    10122.62    12039.08    112.02 o 
  -5   3   2    30162.99    31321.55    258.60 o 
  -3   3   2     1103.53      896.81     29.48 o 
  -1   3   2    12739.10    12401.29    110.07 o 
   1   3   2       15.16      185.64     29.22 o 
   3   3   2     6823.98     6847.99     69.65 o 
   5   3   2    27321.55    24154.29    214.54 o 
   7   3   2     1103.91      923.78     25.77 o 
   9   3   2    29801.07    27978.01    279.97 o 
  11   3   2     1775.60     1709.57     51.54 o 
  13   3   2      184.63      142.77     31.07 o 
  15   3   2    52487.93    51135.92   1213.02 o 
  17   3   2     1432.85     1291.95     61.37 o 
  19   3   2        8.06       61.09     37.02 o 
  21   3   2     7973.34     8197.88    269.29 o 
  23   3   2     2539.38     2647.83    114.20 o 
 -24   4   2      184.15      139.08     56.11 o 
 -22   4   2     2651.30     2485.48    104.62 o 
 -20   4   2      598.70      603.66     57.63 o 
 -18   4   2     8326.33     8592.74    191.77 o 
 -16   4   2       40.23       84.83     32.08 o 
 -14   4   2        3.78       74.92     38.04 o 
 -12   4   2    30500.26    29804.80    396.95 o 
 -10   4   2    19132.32    17854.42    211.82 o 
  -8   4   2     1175.03     1116.51     37.02 o 
  -6   4   2    17814.53    18707.51    185.71 o 
  -4   4   2    64030.62    67384.55    794.08 o 
  -2   4   2      105.72      100.25     14.78 o 
   0   4   2    11994.99    11760.67    114.37 o 
   2   4   2   120438.18   137985.56   1801.56 o 
   4   4   2    25357.19    26037.53    276.41 o 
   6   4   2    10266.69    10247.37    108.36 o 
   8   4   2    28969.76    27461.87    280.75 o 
  10   4   2    19943.59    19386.51    248.18 o 
  12   4   2     5493.18     5558.95    147.16 o 
  14   4   2      558.20      685.06     42.31 o 
  16   4   2     2803.59     2953.97    121.08 o 
  18   4   2     1540.07     1514.88     73.71 o 
  20   4   2      162.92       99.04     41.19 o 
  22   4   2     2154.84     2256.70     99.95 o 
 -21   5   2      174.17      131.62     48.83 o 
 -19   5   2     1077.51     1076.86    156.44 o 
 -17   5   2    11808.37    11285.59    317.32 o 
 -15   5   2     6614.26     6394.87    126.51 o 
 -13   5   2        4.66        7.42     19.10 o 
 -11   5   2     6841.62     6039.86     99.55 o 
  -9   5   2     1491.19     1591.46     46.99 o 
  -7   5   2       29.11       58.59     18.78 o 
  -5   5   2    20417.63    21245.86    236.19 o 
  -3   5   2      567.83      545.46     25.20 o 
  -1   5   2       31.80      108.73     18.09 o 
   1   5   2      453.22      384.06     20.66 o 
   3   5   2      212.48      193.28     21.61 o 
   5   5   2     3637.07     3444.02     95.42 o 
   7   5   2      378.85      396.28     29.49 o 
   9   5   2     3001.11     3035.46     67.45 o 
  11   5   2      197.23      231.60     31.09 o 
  13   5   2      909.80      976.07     46.26 o 
  15   5   2    13766.89    13560.16    527.27 o 
  17   5   2      755.89      730.48     51.30 o 
  19   5   2      419.00      324.67     75.53 o 
  21   5   2     2217.96     2160.73     94.82 o 
 -18   6   2     2399.59     2386.66    103.35 o 
 -16   6   2      101.79      124.91     42.33 o 
 -14   6   2      112.84      104.08     34.42 o 
 -12   6   2     8754.87     8749.21    179.31 o 
 -10   6   2     2500.70     2487.15     73.36 o 
  -8   6   2     1201.81     1267.01     46.35 o 
  -6   6   2     5425.83     5622.37     88.37 o 
  -4   6   2    11171.81    11641.76    150.34 o 
  -2   6   2      342.56      403.29     28.66 o 
   0   6   2     2426.56     2323.91     56.37 o 
   2   6   2    22323.08    23304.29    264.32 o 
   4   6   2     5728.09     5956.12    177.62 o 
   6   6   2     2849.33     2832.76     77.74 o 
   8   6   2     6112.54     6110.64    213.25 o 
  10   6   2     7127.05     6598.89    305.50 o 
  12   6   2      904.46     1008.23     67.47 o 
  14   6   2       40.98       69.86     28.81 o 
  16   6   2     1415.15     1497.59     76.00 o 
  18   6   2      123.45      137.67     49.18 o 
 -15   7   2     1372.92     1290.12     71.67 o 
 -13   7   2        3.47      -14.33     29.03 o 
 -11   7   2     1074.76     1035.95     53.37 o 
  -9   7   2      335.78      355.06     59.16 o 
  -7   7   2      210.31      219.69     33.29 o 
  -5   7   2     3374.18     3548.42     70.08 o 
  -3   7   2      121.79       87.49     21.45 o 
  -1   7   2      224.64      279.55     30.87 o 
   1   7   2       43.31       37.78     20.02 o 
   3   7   2      206.80      176.71     24.61 o 
   5   7   2     1367.49     1554.50     55.52 o 
   7   7   2        0.01       26.28     27.13 o 
   9   7   2     1477.38     1599.39     59.06 o 
  11   7   2       59.82       52.57     33.84 o 
  13   7   2       65.11        8.52     34.47 o 
  -8   8   2       75.92       27.86     35.25 o 
  -6   8   2      999.05     1039.27     48.70 o 
  -4   8   2     4039.59     3900.97     80.76 o 
  -2   8   2       21.20       18.79     19.95 o 
   0   8   2      111.11       98.43     27.91 o 
   2   8   2     6300.48     6386.10    115.06 o 
   4   8   2      882.45      882.94    109.02 o 
   6   8   2      104.80       75.81     35.85 o 
   8   8   2     1571.12     1671.31    110.23 o 
 -26   0   3      899.09      909.46    162.54 o 
 -24   0   3     8049.45     8767.92    601.83 o 
 -22   0   3       34.22      -12.26     65.03 o 
 -20   0   3      616.18      662.00     85.22 o 
 -18   0   3    28275.18    28219.31   1120.76 o 
 -16   0   3     7648.52     7104.20    243.35 o 
 -14   0   3    19609.23    18684.21    567.33 o 
 -12   0   3    63071.31    62214.00   1026.56 o 
 -10   0   3    50359.22    49515.67    759.14 o 
  -8   0   3    10747.19    11059.52    158.16 o 
  -6   0   3     3908.59     4238.06     88.98 o 
  -4   0   3    13421.50    13844.59    153.93 o 
   2   0   3       26.79       94.42     13.61 o 
   4   0   3     3775.07     2875.97     83.34 o 
   6   0   3    33304.06    29337.17    425.62 o 
   8   0   3    27402.07    24602.11    663.25 o 
  10   0   3     1783.36     2253.25     95.93 o 
  12   0   3    26497.31    24589.32    565.59 o 
  14   0   3     5649.95     5831.90    146.55 o 
  16   0   3     2002.45     2196.77    107.55 o 
  18   0   3     4056.45     4063.99    174.85 o 
  20   0   3     3887.20     4114.76    195.40 o 
  22   0   3     1698.67     1699.77    137.03 o 
  24   0   3      105.72      100.77     95.38 o 
 -27   1   3      793.56      922.68    105.62 o 
 -25   1   3       78.50       77.39     50.71 o 
 -23   1   3     1642.99     1850.93     98.66 o 
 -21   1   3      376.62      487.65     63.55 o 
 -19   1   3      576.40      511.91     57.24 o 
 -17   1   3     9914.23    10182.56    167.59 o 
 -15   1   3    12593.20    13334.58    180.94 o 
 -13   1   3     5009.47     4678.65     83.58 o 
 -11   1   3     1611.21     1580.48    114.73 o 
  -9   1   3     4509.83     4663.44     98.61 o 
  -7   1   3      718.58      670.44     21.43 o 
  -5   1   3      211.54      147.50     14.23 o 
  -3   1   3    10210.87     9465.23    133.81 o 
  -1   1   3      113.56      154.01      5.52 o 
   1   1   3      332.53      575.54     12.61 o 
   3   1   3    22526.59    20735.30    185.05 o 
   5   1   3     3120.84     2773.31     38.92 o 
   7   1   3     1565.76     2086.11     39.93 o 
   9   1   3    25410.28    24587.71    262.08 o 
  11   1   3     9604.62     7798.08    112.80 o 
  13   1   3        0.01      -15.52     27.29 o 
  15   1   3     1008.58      988.05     68.57 o 
  17   1   3     2585.49     2381.23     89.57 o 
  19   1   3      188.68      215.34     47.06 o 
  21   1   3       56.81       70.83     46.52 o 
  23   1   3      616.90      881.80     91.67 o 
  25   1   3      102.27      110.90     66.96 o 
 -26   2   3      714.81      592.32     73.64 o 
 -24   2   3     3087.16     3204.16    113.52 o 
 -22   2   3        5.05       27.74     35.86 o 
 -20   2   3      641.96      652.43     53.66 o 
 -18   2   3    11284.90    10821.96    220.13 o 
 -16   2   3     7619.84     7115.95    130.29 o 
 -14   2   3    18684.20    17935.67    203.45 o 
 -12   2   3    27402.97    27158.71    281.65 o 
 -10   2   3    53687.68    52647.59    546.27 o 
  -8   2   3    11413.24     9601.82     91.01 o 
  -6   2   3      448.49      530.56     16.42 o 
  -4   2   3    41704.91    43654.11    483.85 o 
  -2   2   3    10410.55    11198.70    152.18 o 
   0   2   3    11852.74    11659.48     95.42 o 
   2   2   3     1229.69     1572.79     53.93 o 
   4   2   3      532.89      486.36     16.90 o 
   6   2   3    25032.56    24914.14    438.38 o 
   8   2   3    17772.13    17555.38    267.22 o 
  10   2   3     2149.22     2452.58     70.40 o 
  12   2   3    25555.37    25298.81    397.40 o 
  14   2   3     7983.49     7641.92    173.42 o 
  16   2   3      631.29      671.72     58.53 o 
  18   2   3     3330.09     3196.69    105.44 o 
  20   2   3     3466.23     3682.79    115.64 o 
  22   2   3      450.73      551.67     71.73 o 
  24   2   3      115.32      116.46     64.76 o 
 -25   3   3      220.42      128.46     57.67 o 
 -23   3   3     1150.08     1333.93     82.82 o 
 -21   3   3       45.25       55.46     40.55 o 
 -19   3   3      107.95      104.82     39.61 o 
 -17   3   3     4004.25     3874.81     94.85 o 
 -15   3   3     3576.93     3429.82     80.24 o 
 -13   3   3     4474.04     4061.85     72.22 o 
 -11   3   3     1272.59     1257.22     40.71 o 
  -9   3   3      567.89      658.64     26.82 o 
  -7   3   3     6410.55     6564.76     85.96 o 
  -5   3   3      107.85       79.34     13.36 o 
  -3   3   3     7597.08     7047.96    129.75 o 
  -1   3   3     1022.97     1043.45     18.48 o 
   1   3   3       11.94       21.21      6.42 o 
   3   3   3    10849.96     9353.99     89.43 o 
   5   3   3      966.29     1074.33     28.04 o 
   7   3   3     1945.94     2200.27     46.90 o 
   9   3   3    17730.15    16676.28    169.15 o 
  11   3   3     7080.94     6292.05     98.65 o 
  13   3   3       27.88       51.36     26.44 o 
  15   3   3      971.71      945.35     72.47 o 
  17   3   3     2248.74     2439.58    104.32 o 
  19   3   3      427.13      316.47     73.87 o 
  21   3   3       20.18       15.86     33.31 o 
  23   3   3      483.32      478.11     81.98 o 
 -24   4   3     1893.63     1945.55     91.86 o 
 -22   4   3        2.68       57.37     40.59 o 
 -20   4   3      269.75      257.38     51.84 o 
 -18   4   3     7285.15     7076.23    171.97 o 
 -16   4   3     3352.53     3252.03     76.03 o 
 -14   4   3     7519.36     7448.86    113.90 o 
 -12   4   3    14361.22    13779.27    182.98 o 
 -10   4   3    15183.56    14712.08    170.87 o 
  -8   4   3     3053.98     2482.22     47.48 o 
  -6   4   3      831.14     1012.25     31.77 o 
  -4   4   3    11109.43    10903.32    138.88 o 
  -2   4   3     2920.70     3124.26     58.17 o 
   0   4   3     3431.11     3330.41     45.60 o 
   2   4   3      192.76      267.76     25.40 o 
   4   4   3       28.19       72.50     20.34 o 
   6   4   3     9232.41     9051.20     98.50 o 
   8   4   3     5072.80     5117.86     74.76 o 
  10   4   3     1085.14     1283.06     49.57 o 
  12   4   3    11845.73    11638.25    273.54 o 
  14   4   3     3687.59     3408.47    133.89 o 
  16   4   3      291.83      285.16     38.57 o 
  18   4   3     1262.76     1160.60     84.30 o 
  20   4   3     1584.14     1718.34     85.58 o 
  22   4   3      289.61      226.53     61.57 o 
 -21   5   3      218.20      153.57     49.35 o 
 -19   5   3        2.88       -4.53     28.86 o 
 -17   5   3     1909.83     1959.15     71.96 o 
 -15   5   3     3579.78     3346.05     90.77 o 
 -13   5   3      601.86      569.04     39.55 o 
 -11   5   3       34.00       80.62     22.76 o 
  -9   5   3     1064.82     1106.77     47.81 o 
  -7   5   3      170.02      220.96     21.94 o 
  -5   5   3      368.17      386.94     24.82 o 
  -3   5   3      783.99      782.71     31.57 o 
  -1   5   3       92.91      140.24     18.82 o 
   1   5   3       44.04       63.13     15.25 o 
   3   5   3     2241.09     2123.37     69.38 o 
   5   5   3      244.45      298.55     28.45 o 
   7   5   3      460.00      459.06     32.34 o 
   9   5   3     4521.88     4087.80     71.52 o 
  11   5   3     1556.09     1431.39     45.76 o 
  13   5   3        0.57       30.79     32.42 o 
  15   5   3      250.29      227.20     39.16 o 
  17   5   3      523.79      611.94     60.97 o 
  19   5   3       50.44        9.75     29.64 o 
 -18   6   3     3145.94     2963.88    101.73 o 
 -16   6   3      655.12      633.65     51.41 o 
 -14   6   3     1468.15     1514.43     78.30 o 
 -12   6   3     4756.23     4492.05    104.04 o 
 -10   6   3     2659.56     2774.05     71.21 o 
  -8   6   3      329.88      347.13     29.66 o 
  -6   6   3      645.96      717.78     35.12 o 
  -4   6   3     1763.29     1746.82     45.78 o 
  -2   6   3      230.01      272.05     28.24 o 
   0   6   3      570.23      633.57     31.60 o 
   2   6   3       85.20       90.01     19.71 o 
   4   6   3        1.13        2.91     21.67 o 
   6   6   3     2159.95     2131.81     52.57 o 
   8   6   3     1086.60     1096.35     49.70 o 
  10   6   3      286.35      288.69     48.20 o 
  12   6   3     3188.28     3116.70    107.38 o 
  14   6   3      893.65      919.11     60.49 o 
  16   6   3      102.46      139.68     36.32 o 
  18   6   3      292.33      269.76     51.71 o 
 -15   7   3      702.35      569.20     56.17 o 
 -13   7   3      244.29      204.00     50.55 o 
 -11   7   3       25.90       31.53     31.41 o 
  -9   7   3      192.13      194.80     36.40 o 
  -7   7   3      211.81      181.48     34.31 o 
  -5   7   3      131.12       59.50     25.62 o 
  -3   7   3       57.16       64.39     21.93 o 
  -1   7   3        5.44        2.75     16.02 o 
   1   7   3       25.71       37.71     17.58 o 
   3   7   3      476.59      459.20     34.78 o 
   5   7   3       14.55       13.16     26.76 o 
   7   7   3      128.53       96.99     31.43 o 
   9   7   3     1181.65     1118.86     74.12 o 
  11   7   3      448.68      331.49    122.70 o 
  13   7   3        0.00      -12.55     32.13 o 
  -8   8   3      100.27       57.34     29.96 o 
  -6   8   3      128.14       88.52     31.08 o 
  -4   8   3      703.93      499.24     83.25 o 
  -2   8   3       29.55       47.06     28.07 o 
   0   8   3      172.97       90.89     35.71 o 
   2   8   3       99.92       74.70     33.45 o 
   4   8   3        0.07        9.51     26.22 o 
   6   8   3      574.82      422.93    121.98 o 
   8   8   3      228.74      204.22     67.17 o 
 -26   0   4      407.34      547.22    115.47 o 
 -24   0   4       55.77       92.12     74.28 o 
 -22   0   4     1690.16     1709.19    123.47 o 
 -20   0   4     2647.10     3005.95    167.79 o 
 -18   0   4        4.71       28.35     50.84 o 
 -16   0   4     5049.32     5532.87    196.63 o 
 -14   0   4     6787.96     7180.42    199.45 o 
 -12   0   4     2729.97     3223.36     84.34 o 
 -10   0   4   157655.05   172865.47   3293.44 o 
  -8   0   4   204658.23   222257.53   4437.87 o 
  -6   0   4      311.10      200.25     21.43 o 
  -4   0   4    84750.63    97196.96   1204.81 o 
  -2   0   4   412244.97   456547.53   8544.01 o 
   0   0   4     8949.96     8882.53     86.09 o 
   2   0   4     1214.41     2059.49    200.97 o 
   4   0   4   251211.59   270183.97   5514.16 o 
   6   0   4    57520.21    59972.46    905.13 o 
   8   0   4    19363.36    19135.01    499.61 o 
  10   0   4   143306.39   136521.94   2774.78 o 
  12   0   4    10505.34    10830.78    200.60 o 
  14   0   4     4296.38     4340.46    129.50 o 
  16   0   4     6957.45     7128.05    216.81 o 
  18   0   4     1134.95     1238.83    208.57 o 
  20   0   4     4087.85     4345.22    174.38 o 
  22   0   4      134.67      212.42     82.09 o 
  24   0   4      231.01      182.89     88.39 o 
 -27   1   4      163.39      173.69     63.54 o 
 -25   1   4       42.59      115.51     63.33 o 
 -23   1   4     2502.19     2711.45    168.67 o 
 -21   1   4     3312.19     3174.90    131.44 o 
 -19   1   4      114.63      105.44     37.84 o 
 -17   1   4     9911.58     9493.20    172.23 o 
 -15   1   4    21027.38    20689.75    268.34 o 
 -13   1   4       61.13       20.80     20.54 o 
 -11   1   4     2962.07     3239.39     54.93 o 
  -9   1   4     1106.79      857.50     24.64 o 
  -7   1   4     7018.05     6508.29     97.98 o 
  -5   1   4   188753.47   211472.41   2671.62 o 
  -3   1   4    77606.62    88452.48    999.07 o 
  -1   1   4    21068.12    23807.80    240.37 o 
   1   1   4    26933.74    28445.75    665.13 o 
   3   1   4   141615.53   144459.41   2448.70 o 
   5   1   4    98895.74   104224.94   1212.33 o 
   7   1   4   150795.34   157490.58   2857.38 o 
   9   1   4    20011.04    19263.37    242.15 o 
  11   1   4    32827.20    32719.21    372.07 o 
  13   1   4     6329.35     6135.85    104.30 o 
  15   1   4     3888.29     3745.38     97.35 o 
  17   1   4    16793.86    17105.12    250.18 o 
  19   1   4     2790.55     2814.06    117.33 o 
  21   1   4     5716.95     6024.75    152.48 o 
  23   1   4     3625.68     4150.57    171.75 o 
  25   1   4     1830.25     2218.55    124.15 o 
 -26   2   4      352.71      457.80     96.87 o 
 -24   2   4       78.17       83.50     43.00 o 
 -22   2   4     1348.19     1355.50     72.05 o 
 -20   2   4     3672.04     3680.10    106.58 o 
 -18   2   4     1431.92     1382.21     58.24 o 
 -16   2   4     1847.96     1864.09     58.23 o 
 -14   2   4      668.25      725.53     41.20 o 
 -12   2   4     2443.19     2364.65     56.67 o 
 -10   2   4    95797.39    95519.53   1055.82 o 
  -8   2   4    81950.13    83320.63    948.16 o 
  -6   2   4    10073.18    11625.29    112.14 o 
  -4   2   4   114999.82   135124.17   1455.66 o 
  -2   2   4   271679.03   323595.00   5636.43 o 
   0   2   4     4116.58     3665.57     49.56 o 
   2   2   4    29969.54    32099.80    562.02 o 
   4   2   4   168053.05   186745.94   3298.54 o 
   6   2   4    54245.02    58522.89    848.36 o 
   8   2   4     3550.58     3150.25     64.14 o 
  10   2   4   102757.31    95866.57   1221.26 o 
  12   2   4    16301.31    16414.98    246.57 o 
  14   2   4        9.10       36.25     30.38 o 
  16   2   4     2533.34     2745.49     83.64 o 
  18   2   4      290.98      272.49     52.86 o 
  20   2   4     2119.92     2072.02    104.49 o 
  22   2   4       91.12       27.30     42.85 o 
  24   2   4      163.88      130.30     70.68 o 
 -25   3   4       34.58       84.70     48.71 o 
 -23   3   4     2218.84     2255.42     99.42 o 
 -21   3   4     3414.73     3436.46     99.27 o 
 -19   3   4      115.93       85.25     34.27 o 
 -17   3   4     7503.18     6957.41    113.75 o 
 -15   3   4    23962.49    22279.75    254.14 o 
 -13   3   4      188.75      232.04     33.31 o 
 -11   3   4       20.05      112.97     21.87 o 
  -9   3   4    11249.32    10757.84    110.46 o 
  -7   3   4     9557.50     8895.05     91.98 o 
  -5   3   4    54282.91    54902.31    518.82 o 
  -3   3   4    54265.02    53474.51    559.32 o 
  -1   3   4        1.87      121.81     20.57 o 
   1   3   4    19744.02    19278.23    186.43 o 
   3   3   4    38863.57    40394.12    363.99 o 
   5   3   4     7663.73     6528.41     68.68 o 
   7   3   4    62724.35    60492.49    623.16 o 
   9   3   4     4806.17     4970.25     70.56 o 
  11   3   4     3554.12     3410.44     84.01 o 
  13   3   4     4545.89     4566.54     92.74 o 
  15   3   4      704.78      714.11     63.53 o 
  17   3   4     6631.57     6772.09    196.60 o 
  19   3   4     2894.03     2616.16    118.43 o 
  21   3   4     3023.11     3012.37    136.39 o 
  23   3   4     1757.90     1816.89    150.07 o 
 -24   4   4       83.44       78.41     45.13 o 
 -22   4   4      572.19      606.79     63.40 o 
 -20   4   4     1916.35     1758.81     73.06 o 
 -18   4   4      580.02      618.24     52.21 o 
 -16   4   4     1142.48     1117.95     58.36 o 
 -14   4   4      995.05      955.97     47.24 o 
 -12   4   4      360.81      411.55     31.05 o 
 -10   4   4    35372.59    34493.80    383.12 o 
  -8   4   4    38656.11    40841.74    430.71 o 
  -6   4   4      550.22      691.22     23.47 o 
  -4   4   4    32820.79    33503.50    327.11 o 
  -2   4   4   113164.16   127229.38   1874.21 o 
   0   4   4     1193.23     1250.83     25.20 o 
   2   4   4     2457.40     2269.67     48.01 o 
   4   4   4    59325.67    60100.47    684.91 o 
   6   4   4     9645.35    10396.91    109.30 o 
   8   4   4      223.32      296.72     25.41 o 
  10   4   4    47291.14    46415.43    736.68 o 
  12   4   4     5785.08     5681.46    114.34 o 
  14   4   4        6.71       16.52     22.61 o 
  16   4   4     1971.95     2185.39     87.65 o 
  18   4   4      105.18       50.93     37.39 o 
  20   4   4     1001.33      996.32    198.54 o 
  22   4   4        0.58        1.28     31.68 o 
 -21   5   4      980.07     1018.39     69.68 o 
 -19   5   4        0.96       53.89     32.51 o 
 -17   5   4      928.11      938.70     58.66 o 
 -15   5   4     4824.57     4575.29     95.55 o 
 -13   5   4       11.72       13.27     19.45 o 
 -11   5   4      948.59     1008.23     43.08 o 
  -9   5   4      591.03      627.39     55.15 o 
  -7   5   4     1374.79     1215.17     49.43 o 
  -5   5   4    21389.65    21475.41    215.97 o 
  -3   5   4     8878.12     8904.00     92.80 o 
  -1   5   4     2988.31     2878.17     44.78 o 
   1   5   4     7246.33     7431.36    102.77 o 
   3   5   4    14109.23    14264.39    370.04 o 
   5   5   4    14901.27    13724.10    232.88 o 
   7   5   4    19163.17    18529.45    309.00 o 
   9   5   4     3797.78     3500.71     63.70 o 
  11   5   4     6473.14     6161.87    178.94 o 
  13   5   4     3048.78     3028.39     79.79 o 
  15   5   4      694.63      647.98     59.68 o 
  17   5   4     4873.86     4602.70    183.41 o 
  19   5   4      367.37      219.85     50.85 o 
 -18   6   4       35.73       36.49     34.28 o 
 -16   6   4      491.46      391.83     94.96 o 
 -14   6   4      649.40      667.24     50.70 o 
 -12   6   4       42.81       60.32     30.48 o 
 -10   6   4     8348.22     8223.78    151.13 o 
  -8   6   4    13157.52    13337.77    174.28 o 
  -6   6   4        4.70       29.91     23.02 o 
  -4   6   4     5170.04     5175.12     72.22 o 
  -2   6   4    31358.79    32155.37    349.08 o 
   0   6   4      265.17      326.27     26.49 o 
   2   6   4        2.65       85.97     41.59 o 
   4   6   4    15719.55    16342.14    310.00 o 
   6   6   4     1515.63     1554.03     45.32 o 
   8   6   4      275.72      185.81     44.29 o 
  10   6   4    12838.15    12836.96    388.80 o 
  12   6   4     1195.99     1143.71     59.56 o 
  14   6   4      221.34      250.33     38.58 o 
  16   6   4      525.55      509.23     50.29 o 
 -15   7   4     1894.13     1893.35     95.86 o 
 -13   7   4        2.33        6.06     32.68 o 
 -11   7   4      104.12      110.12     38.30 o 
  -9   7   4      589.92      660.91    125.54 o 
  -7   7   4      258.15      278.64     34.14 o 
  -5   7   4     3977.35     3943.57     74.69 o 
  -3   7   4     2050.78     2085.17     49.48 o 
  -1   7   4       88.46       73.99     21.03 o 
   1   7   4     1502.02     1584.70     52.07 o 
   3   7   4     2332.91     2414.15     71.49 o 
   5   7   4     1579.06     1494.17     67.94 o 
   7   7   4     4737.42     4394.13    143.22 o 
   9   7   4      501.43      379.84    220.72 o 
  11   7   4     1007.63      915.75     86.89 o 
  13   7   4      568.63      639.34     62.23 o 
  -8   8   4     2113.51     2160.30     86.04 o 
  -6   8   4      126.01       77.81     33.64 o 
  -4   8   4     1228.65     1217.95     53.50 o 
  -2   8   4     5877.66     5810.10    125.39 o 
   0   8   4      116.62       60.07     28.22 o 
   2   8   4      164.72      144.37     40.81 o 
   4   8   4     2926.93     2988.69     79.42 o 
   6   8   4      415.57      172.86     97.48 o 
 -26   0   5     1937.54     2198.35    320.99 o 
 -24   0   5     6913.38     7178.64    347.04 o 
 -22   0   5     5001.79     5228.32    217.68 o 
 -20   0   5    13208.56    14010.00    624.41 o 
 -18   0   5     8510.43     8737.64    583.82 o 
 -16   0   5     1262.38     1538.43    101.91 o 
 -14   0   5    64203.68    61538.98   1886.89 o 
 -12   0   5    17794.24    16606.32    662.82 o 
 -10   0   5    13190.34    13100.65    208.57 o 
  -8   0   5   235023.77   268846.31   5640.80 o 
  -6   0   5     2209.71     2302.89     41.32 o 
  -4   0   5       94.19       79.57     10.02 o 
  -2   0   5   136517.20   164974.19   2313.09 o 
   0   0   5      458.02      842.70     18.26 o 
   2   0   5    21510.76    20402.97    244.78 o 
   4   0   5     6746.87     6379.85    104.17 o 
   6   0   5     3797.54     4059.02     76.62 o 
   8   0   5    80823.72    72903.98   2565.99 o 
  10   0   5     6014.02     5692.90    140.43 o 
  12   0   5      134.06      107.34     48.71 o 
  14   0   5    17485.19    17817.91    412.83 o 
  16   0   5     9190.25     9489.41    222.25 o 
  18   0   5      247.18      277.12     66.84 o 
  20   0   5     3091.55     3089.14    154.19 o 
  22   0   5     2333.66     2697.11    194.23 o 
  24   0   5      376.75      442.34    109.38 o 
 -27   1   5       75.31      161.42     60.57 o 
 -25   1   5      193.60      333.18     71.51 o 
 -23   1   5     1190.95     1396.96     90.44 o 
 -21   1   5      185.66      242.49     59.14 o 
 -19   1   5       87.35      105.36     37.17 o 
 -17   1   5     2725.29     2547.50     76.11 o 
 -15   1   5     3248.61     3346.42     80.94 o 
 -13   1   5     4508.72     4186.41     72.36 o 
 -11   1   5     4515.29     3952.61     53.41 o 
  -9   1   5      127.36      317.03     19.97 o 
  -7   1   5     2805.55     2448.87     41.72 o 
  -5   1   5   116486.05   123970.31   1865.87 o 
  -3   1   5     6179.34     7534.43     80.14 o 
  -1   1   5    41134.25    40463.51    645.84 o 
   1   1   5     7997.10     7500.55     79.07 o 
   3   1   5     6711.44     6750.75     76.12 o 
   5   1   5   106893.20   106839.64   1678.57 o 
   7   1   5       10.47       51.50     18.64 o 
   9   1   5      981.08     1182.56     42.48 o 
  11   1   5    31501.08    29701.27    342.92 o 
  13   1   5     3589.17     3271.11     75.88 o 
  15   1   5      464.64      545.08     48.06 o 
  17   1   5     3857.97     4020.08    104.18 o 
  19   1   5     2575.57     2752.21    102.27 o 
  21   1   5      604.39      668.55     73.24 o 
  23   1   5       18.08       34.56     50.73 o 
 -26   2   5     2430.31     2483.74    108.77 o 
 -24   2   5     3991.29     3866.41    128.11 o 
 -22   2   5     6088.81     6291.42    169.66 o 
 -20   2   5     9865.68     9734.75    173.76 o 
 -18   2   5     2354.81     2499.46     74.41 o 
 -16   2   5     4153.77     4477.55     85.17 o 
 -14   2   5    34829.13    33190.93    349.81 o 
 -12   2   5      629.75      678.32     31.00 o 
 -10   2   5    14599.28    14605.46    201.58 o 
  -8   2   5   106208.77   107698.63   1197.36 o 
  -6   2   5      694.18      951.26     19.12 o 
  -4   2   5     2329.55     2683.72     28.19 o 
  -2   2   5    42776.44    44452.37    995.07 o 
   0   2   5     1928.38     2092.39     32.15 o 
   2   2   5     5597.17     4490.34     45.30 o 
   4   2   5     4130.45     3473.80     53.93 o 
   6   2   5      536.27      679.48     34.22 o 
   8   2   5    44950.53    42035.79    676.89 o 
  10   2   5     5232.03     4957.36    108.08 o 
  12   2   5       38.68      102.02     35.74 o 
  14   2   5    13195.13    13108.20    328.11 o 
  16   2   5     6579.40     6690.27    160.51 o 
  18   2   5      749.98      825.47     73.24 o 
  20   2   5     3158.46     3215.64    134.36 o 
  22   2   5     1796.64     1917.82    105.26 o 
  24   2   5       28.51       11.49     43.99 o 
 -25   3   5      372.90      407.87     65.95 o 
 -23   3   5      786.58      892.92     65.64 o 
 -21   3   5      703.79      823.96     61.98 o 
 -19   3   5       12.39       39.18     33.02 o 
 -17   3   5      888.55      886.85     57.74 o 
 -15   3   5     6293.71     5889.00    100.63 o 
 -13   3   5      430.39      416.44     30.19 o 
 -11   3   5     1494.93     1242.98     37.39 o 
  -9   3   5     2845.32     3284.27     49.98 o 
  -7   3   5      857.36      799.87     20.45 o 
  -5   3   5    25086.93    23751.65    224.21 o 
  -3   3   5    10231.60    10040.54    126.12 o 
  -1   3   5     9179.32     8891.08     75.38 o 
   1   3   5     2427.39     2584.32     44.30 o 
   3   3   5     5148.18     4878.18     71.20 o 
   5   3   5    39129.42    36369.39    344.43 o 
   7   3   5       16.22        9.40     14.16 o 
   9   3   5      150.56      228.74     27.09 o 
  11   3   5    15360.98    15291.98    294.34 o 
  13   3   5     2376.64     2336.26     82.67 o 
  15   3   5       43.24       45.24     31.37 o 
  17   3   5     2846.51     2806.31    109.76 o 
  19   3   5     1417.63     1508.29     96.99 o 
  21   3   5      112.60      157.98     66.51 o 
  23   3   5        1.88       15.09     43.07 o 
 -24   4   5     1923.12     1708.88     91.44 o 
 -22   4   5     2267.12     2237.64     89.79 o 
 -20   4   5     3485.73     3511.50     94.02 o 
 -18   4   5     1635.19     1688.59     77.22 o 
 -16   4   5     1928.56     1877.24     62.85 o 
 -14   4   5    15357.66    14758.04    179.00 o 
 -12   4   5      397.70      471.78     35.77 o 
 -10   4   5     4455.09     4441.66     70.65 o 
  -8   4   5    46305.83    45418.46    478.28 o 
  -6   4   5       43.78       27.90     15.39 o 
  -4   4   5      181.10      204.80     19.55 o 
  -2   4   5    21187.33    22450.66    193.86 o 
   0   4   5      381.36      377.84     19.99 o 
   2   4   5     5483.81     5308.58     78.15 o 
   4   4   5     2472.55     2009.23     40.02 o 
   6   4   5      205.72      210.76     20.92 o 
   8   4   5    20519.47    19763.70    346.01 o 
  10   4   5     2503.74     2432.84     72.93 o 
  12   4   5        6.59       27.76     22.80 o 
  14   4   5     6874.75     6835.24    240.52 o 
  16   4   5     2825.27     2869.24    100.96 o 
  18   4   5      262.70      214.67     45.20 o 
  20   4   5     1633.45     1668.97     88.70 o 
 -21   5   5       40.59       45.06     38.17 o 
 -19   5   5       51.45       53.96     40.26 o 
 -17   5   5      661.32      762.99     54.23 o 
 -15   5   5      394.53      405.26     46.35 o 
 -13   5   5      301.92      314.04     34.55 o 
 -11   5   5     2553.67     2576.23     96.23 o 
  -9   5   5        2.65       15.25     16.17 o 
  -7   5   5     1165.13     1133.11     42.58 o 
  -5   5   5    13706.54    13698.20    142.72 o 
  -3   5   5     1361.60     1245.18     28.80 o 
  -1   5   5     6887.72     6980.88     79.78 o 
   1   5   5     1952.41     2034.68     49.07 o 
   3   5   5     1694.48     1672.63     70.37 o 
   5   5   5    17077.84    15470.96    314.09 o 
   7   5   5       24.84       69.58     25.48 o 
   9   5   5      150.58      143.12     29.17 o 
  11   5   5     6673.62     6504.91    169.11 o 
  13   5   5      952.00      899.95     46.74 o 
  15   5   5       34.90       68.50     28.66 o 
  17   5   5     1183.20     1140.92     62.75 o 
  19   5   5      506.04      480.35     77.80 o 
 -18   6   5     1027.63      897.82    130.42 o 
 -16   6   5      567.83      413.43    120.55 o 
 -14   6   5     5002.98     4867.75    114.31 o 
 -12   6   5      407.36      353.39     37.51 o 
 -10   6   5     1169.34     1126.53     68.17 o 
  -8   6   5    13453.52    13253.55    168.92 o 
  -6   6   5       91.84      119.74     21.85 o 
  -4   6   5       43.68       53.19     16.85 o 
  -2   6   5     7146.10     7578.79    108.19 o 
   0   6   5       23.27       10.60     12.51 o 
   2   6   5     2784.03     2908.11     58.82 o 
   4   6   5      630.64      619.12     39.99 o 
   6   6   5       29.96       45.24     28.30 o 
   8   6   5     6446.60     5811.02    337.79 o 
  10   6   5      469.38      443.35     41.04 o 
  12   6   5        1.64       16.00     23.15 o 
  14   6   5     2573.45     2417.22    125.72 o 
  16   6   5      824.21      773.58     95.11 o 
 -15   7   5      274.31      246.83     45.22 o 
 -13   7   5        9.60       21.20     46.72 o 
 -11   7   5      412.79      428.57     45.45 o 
  -9   7   5      102.39       82.21     28.28 o 
  -7   7   5      110.99      123.26     25.07 o 
  -5   7   5     2603.25     2621.98     50.97 o 
  -3   7   5      557.70      512.55     27.91 o 
  -1   7   5     1153.38     1182.04     43.42 o 
   1   7   5      328.54      336.90     31.54 o 
   3   7   5      333.63      359.52     41.86 o 
   5   7   5     3140.23     3108.52     99.26 o 
   7   7   5       96.25       42.93     28.81 o 
   9   7   5       23.98      -13.34     41.10 o 
  11   7   5     1462.86     1247.55     77.64 o 
  13   7   5      168.26      175.48     52.76 o 
  -8   8   5     2086.68     1991.38    130.57 o 
  -6   8   5       24.30       11.55     22.94 o 
  -4   8   5        0.55       13.81     25.80 o 
  -2   8   5     1363.81     1324.55     67.52 o 
   0   8   5       31.17       28.10     29.45 o 
   2   8   5      346.70      354.42     67.69 o 
   4   8   5      150.53       83.58     34.03 o 
   6   8   5        0.96       27.97     46.37 o 
 -26   0   6      292.15      405.51    164.37 o 
 -24   0   6     3447.46     3746.70    185.56 o 
 -22   0   6      198.03      598.80    350.08 o 
 -20   0   6     7747.02     8114.71    336.40 o 
 -18   0   6     2165.60     2193.99    106.85 o 
 -16   0   6     4616.74     5850.77    145.88 o 
 -14   0   6    27012.39    27110.72    842.74 o 
 -12   0   6     3400.68     3259.41     97.57 o 
 -10   0   6    24555.60    26160.32    377.56 o 
  -8   0   6   269685.91   323913.09   7120.74 o 
  -6   0   6   168587.91   208875.23   3243.01 o 
  -4   0   6    21744.23    24773.49    214.23 o 
  -2   0   6   310369.75   366256.97   7993.56 o 
   0   0   6   121555.80   145805.88   2462.19 o 
   2   0   6    28890.25    30750.67    389.78 o 
   4   0   6   119817.22   126508.88   3652.02 o 
   6   0   6    85660.56    80710.53   1603.66 o 
   8   0   6    26597.13    28977.47    867.92 o 
  10   0   6     6630.01     6674.31    152.32 o 
  12   0   6    12348.34    11608.96    218.47 o 
  14   0   6     5485.33     5197.05    145.84 o 
  16   0   6      122.71      168.43     57.99 o 
  18   0   6      339.93      401.34     93.20 o 
  20   0   6     2441.47     2712.52    178.39 o 
  22   0   6     3728.03     3926.63    194.27 o 
  24   0   6     1020.90      834.61    156.39 o 
 -27   1   6     4220.90     4550.78    159.56 o 
 -25   1   6      485.87      527.21     69.15 o 
 -23   1   6      809.98     1012.70     84.65 o 
 -21   1   6     4191.84     4296.69    112.98 o 
 -19   1   6     3516.15     3627.13     93.75 o 
 -17   1   6     3831.85     3883.78    100.12 o 
 -15   1   6    13430.62    13056.58    259.44 o 
 -13   1   6    35056.08    32008.74    334.34 o 
 -11   1   6      114.08       24.79     14.73 o 
  -9   1   6        1.26       50.33     13.75 o 
  -7   1   6    18631.02    17508.02    145.92 o 
  -5   1   6    97809.95   108177.85   1131.33 o 
  -3   1   6    71570.98    87036.18   1481.80 o 
  -1   1   6     3130.28     2667.69     28.74 o 
   1   1   6     4777.70     3672.77     51.40 o 
   3   1   6     8821.78     8646.08    176.02 o 
   5   1   6    40348.54    36056.04    630.16 o 
   7   1   6     2972.98     2650.99     64.47 o 
   9   1   6       31.23       76.44     24.94 o 
  11   1   6     8430.41     7917.81    128.67 o 
  13   1   6     7081.96     6561.10    112.47 o 
  15   1   6      264.16      300.78     46.76 o 
  17   1   6      255.67      308.86     53.22 o 
  19   1   6     8589.83     8817.09    176.78 o 
  21   1   6     4049.79     4080.53    175.99 o 
  23   1   6        3.78       65.63     51.90 o 
 -26   2   6      160.97      176.65     52.48 o 
 -24   2   6     1589.62     1647.19     94.34 o 
 -22   2   6        1.13       54.37     35.20 o 
 -20   2   6     8279.56     8303.21    156.41 o 
 -18   2   6      268.77      278.05     40.88 o 
 -16   2   6      426.20      494.16     40.43 o 
 -14   2   6    24875.68    24117.74    329.64 o 
 -12   2   6     1716.04     1780.55     41.91 o 
 -10   2   6    11286.31    11888.42    201.78 o 
  -8   2   6   126848.16   132529.44   1376.60 o 
  -6   2   6    70828.37    74038.73    663.80 o 
  -4   2   6    13150.08    15801.83    239.85 o 
  -2   2   6    68442.87    75008.34   2202.70 o 
   0   2   6    44215.77    47870.16   1494.99 o 
   2   2   6    16389.74    18274.46    164.49 o 
   4   2   6    11395.76    10358.94    112.05 o 
   6   2   6    45028.12    42182.82    565.81 o 
   8   2   6    18433.38    20311.84    270.78 o 
  10   2   6      453.02      609.82     40.91 o 
  12   2   6    15101.62    14085.00    335.44 o 
  14   2   6     8583.50     8098.44    261.38 o 
  16   2   6      102.35      107.74     42.47 o 
  18   2   6     1994.23     2114.81     88.89 o 
  20   2   6     2968.17     3002.75    111.91 o 
  22   2   6     3782.52     4108.45    151.90 o 
 -25   3   6      170.94      145.14     54.21 o 
 -23   3   6      823.09      953.57     84.62 o 
 -21   3   6     1387.72     1378.78     76.65 o 
 -19   3   6      892.46      884.43     53.64 o 
 -17   3   6     3367.64     3205.05     96.50 o 
 -15   3   6     5735.97     5494.44     93.00 o 
 -13   3   6    11550.51    10964.69    153.58 o 
 -11   3   6      110.88      127.40     21.65 o 
  -9   3   6      685.19      523.09     22.56 o 
  -7   3   6    12787.11    13592.02    128.76 o 
  -5   3   6     8826.21     8988.23     81.44 o 
  -3   3   6    13658.17    13760.61    153.82 o 
  -1   3   6     3151.89     2457.59     29.23 o 
   1   3   6     1716.68     2573.09     49.43 o 
   3   3   6      525.62      685.38     18.42 o 
   5   3   6    22371.58    22186.53    288.61 o 
   7   3   6    19269.50    20848.90    225.17 o 
   9   3   6       12.92       51.52     21.33 o 
  11   3   6     2315.93     2139.91     61.58 o 
  13   3   6    10272.23     9958.95    267.46 o 
  15   3   6       14.44       42.18     33.17 o 
  17   3   6      580.83      591.76     57.79 o 
  19   3   6     6733.83     6849.56    178.93 o 
  21   3   6     1375.51     1238.03    106.65 o 
 -24   4   6      997.41     1032.56     88.62 o 
 -22   4   6       17.87       16.55     31.19 o 
 -20   4   6     3386.85     3410.14    109.56 o 
 -18   4   6      375.37      388.18     42.41 o 
 -16   4   6      425.62      352.36     51.91 o 
 -14   4   6     9802.05     9511.75    138.07 o 
 -12   4   6      165.33      195.83     25.78 o 
 -10   4   6     6749.80     7352.40     85.69 o 
  -8   4   6    47514.40    45720.66    465.52 o 
  -6   4   6    28540.51    27116.55    284.83 o 
  -4   4   6     4147.66     4798.59     56.81 o 
  -2   4   6    40309.04    43736.31    404.95 o 
   0   4   6    31334.19    32358.10    333.67 o 
   2   4   6     6830.28     7486.44    112.44 o 
   4   4   6     7750.04     7228.05     78.29 o 
   6   4   6    13930.39    12693.34    150.05 o 
   8   4   6     5033.95     5660.11    143.27 o 
  10   4   6      231.02      295.49     31.93 o 
  12   4   6     3901.14     3664.83    145.24 o 
  14   4   6     4045.30     3841.20    180.25 o 
  16   4   6       25.88       40.57     31.09 o 
  18   4   6      303.43      322.00     83.57 o 
  20   4   6     1236.48     1220.46     76.61 o 
 -21   5   6     1243.12     1184.56     67.92 o 
 -19   5   6     1093.42      919.36     65.92 o 
 -17   5   6      877.30      893.58     52.58 o 
 -15   5   6     2783.76     2601.94     70.35 o 
 -13   5   6     5718.87     5659.23    100.48 o 
 -11   5   6      363.58      419.92     41.59 o 
  -9   5   6      106.51      104.98     21.84 o 
  -7   5   6     5928.05     6081.17     96.76 o 
  -5   5   6     9332.55     9786.34    157.58 o 
  -3   5   6     8879.59     8779.58    136.70 o 
  -1   5   6      462.17      478.32     16.62 o 
   1   5   6     2878.22     2715.71     52.15 o 
   3   5   6     2113.94     2192.16     76.57 o 
   5   5   6     6217.41     5935.27    253.85 o 
   7   5   6     1542.38     1738.04     54.91 o 
   9   5   6        6.31       -9.49     19.23 o 
  11   5   6     1004.54      974.25     44.20 o 
  13   5   6     1686.34     1566.38     91.69 o 
  15   5   6      187.50       95.56     31.78 o 
  17   5   6       30.75       25.01     31.01 o 
  19   5   6     2060.84     2050.74    109.45 o 
 -18   6   6      248.46      161.78     53.73 o 
 -16   6   6      211.37      187.84     42.81 o 
 -14   6   6     3084.97     3121.08     85.02 o 
 -12   6   6       76.04      113.01     38.01 o 
 -10   6   6     2203.96     2180.65     69.11 o 
  -8   6   6    13864.05    13812.19    168.59 o 
  -6   6   6     8261.78     8126.20    138.99 o 
  -4   6   6      661.13      641.99     26.35 o 
  -2   6   6    15020.04    15222.54    230.94 o 
   0   6   6    12100.93    12541.77    218.44 o 
   2   6   6     1586.56     1679.84     51.47 o 
   4   6   6     3754.95     3581.98     79.86 o 
   6   6   6     4049.85     4221.95     99.53 o 
   8   6   6     1512.34     1473.40    108.72 o 
  10   6   6       26.23       60.73     28.31 o 
  12   6   6     1067.89     1093.25    139.96 o 
  14   6   6     1361.27     1334.53     75.64 o 
  16   6   6       21.55       22.34     31.77 o 
 -15   7   6      399.80      274.52     53.01 o 
 -13   7   6      839.65      792.36     65.64 o 
 -11   7   6      120.81      139.66     30.41 o 
  -9   7   6       20.51       13.24     19.06 o 
  -7   7   6     1138.50     1226.85     44.71 o 
  -5   7   6     1251.92     1237.36     49.49 o 
  -3   7   6     1405.12     1372.07     54.58 o 
  -1   7   6       71.54       74.63     20.16 o 
   1   7   6       64.89       63.21     22.02 o 
   3   7   6      641.30      697.19     48.64 o 
   5   7   6     1119.90     1128.62     51.11 o 
   7   7   6     1054.25     1132.79     81.02 o 
   9   7   6       67.16       50.03     52.47 o 
  11   7   6       76.95       25.77     45.66 o 
  -8   8   6     2004.73     2163.01    122.27 o 
  -6   8   6     1350.79     1443.38     97.55 o 
  -4   8   6       85.07       43.66     41.90 o 
  -2   8   6     1500.56     1218.14    232.04 o 
   0   8   6     2025.42     1900.39    101.74 o 
   2   8   6      262.55      205.59     40.87 o 
   4   8   6      103.13       44.83     30.67 o 
   6   8   6      625.31      312.93     96.68 o 
 -26   0   7     1401.90     1805.04    151.92 o 
 -24   0   7      512.62      664.22    163.83 o 
 -22   0   7      156.39      106.82     62.39 o 
 -20   0   7    41954.79    44467.14   2459.43 o 
 -18   0   7    17053.13    17129.93    674.11 o 
 -16   0   7      322.72      238.44     48.45 o 
 -14   0   7    66297.18    65034.41   2508.47 o 
 -12   0   7    35884.70    36132.12   1257.71 o 
 -10   0   7    38257.47    40560.84   1188.26 o 
  -8   0   7    64120.37    76039.75    994.29 o 
  -6   0   7   137032.14   159416.34   2329.81 o 
  -4   0   7     1988.02     1796.80     24.72 o 
  -2   0   7     1994.99     2384.16     29.86 o 
   0   0   7     9081.71     8778.51    100.97 o 
   2   0   7     2466.88     2329.09     49.01 o 
   4   0   7    35859.33    31711.56    450.17 o 
   6   0   7      104.14      203.38     28.29 o 
   8   0   7      721.46     1030.28    190.34 o 
  10   0   7    28704.33    26654.05    879.85 o 
  12   0   7     6358.49     6039.20    144.07 o 
  14   0   7        9.34       33.51     41.24 o 
  16   0   7    11266.00    11671.00    263.19 o 
  18   0   7     6216.00     6611.24    205.12 o 
  20   0   7        4.16       34.44    101.35 o 
  22   0   7     2584.35     2694.96    168.49 o 
  24   0   7     2114.94     2567.73    185.97 o 
 -27   1   7     3305.47     3589.02    146.17 o 
 -25   1   7     4301.31     4843.93    145.35 o 
 -23   1   7     5515.40     5902.03    146.93 o 
 -21   1   7      144.59      163.36     45.17 o 
 -19   1   7     1066.01     1016.72     52.81 o 
 -17   1   7    19272.67    19637.51    339.56 o 
 -15   1   7      435.63      501.35     35.29 o 
 -13   1   7    27908.86    26655.93    467.39 o 
 -11   1   7      151.01      105.22     19.30 o 
  -9   1   7     5374.25     4636.07     54.01 o 
  -7   1   7    39411.61    39495.11    325.57 o 
  -5   1   7     5400.17     4718.23     38.44 o 
  -3   1   7    11931.86    12708.94     84.16 o 
  -1   1   7      682.64      843.17     15.95 o 
   1   1   7    24600.81    24417.39    214.03 o 
   3   1   7      109.83      112.74     28.60 o 
   5   1   7      730.48      860.26     26.30 o 
   7   1   7   104644.99    99712.24   1765.10 o 
   9   1   7     5734.42     5400.19     92.63 o 
  11   1   7      369.67      289.32     40.51 o 
  13   1   7    13927.80    13675.34    197.48 o 
  15   1   7     3382.16     3727.65    109.75 o 
  17   1   7      228.69      239.41     64.38 o 
  19   1   7     3370.38     3514.85    122.03 o 
  21   1   7     1953.63     2134.93    115.36 o 
  23   1   7      273.38      332.78     77.18 o 
 -26   2   7     1147.79     1273.49    172.69 o 
 -24   2   7      255.95      205.93     51.59 o 
 -22   2   7     1544.21     1584.68     77.34 o 
 -20   2   7    34561.14    34400.81    542.87 o 
 -18   2   7    14125.96    14127.73    210.83 o 
 -16   2   7     6685.04     6366.08     97.62 o 
 -14   2   7    46698.44    45249.66    510.94 o 
 -12   2   7    34795.94    34324.28    474.00 o 
 -10   2   7     2094.14     2070.94     45.09 o 
  -8   2   7    26824.35    27946.43    238.01 o 
  -6   2   7    85640.34    89977.55   1579.42 o 
  -4   2   7     5941.00     6377.77     47.53 o 
  -2   2   7     4343.88     4872.03     96.88 o 
   0   2   7    11597.56    11400.36    263.01 o 
   2   2   7     4027.03     3609.41     42.84 o 
   4   2   7    54017.72    49327.04    528.01 o 
   6   2   7       72.82      209.46     26.86 o 
   8   2   7      966.87      874.47     44.61 o 
  10   2   7    28396.25    25944.66    341.20 o 
  12   2   7     2776.17     2810.67     95.92 o 
  14   2   7      216.42      189.51     45.11 o 
  16   2   7     8484.35     8753.29    256.00 o 
  18   2   7     4062.23     4449.34    131.97 o 
  20   2   7      185.74      272.71     59.62 o 
  22   2   7     1595.74     1640.28    136.05 o 
 -25   3   7     1394.34     1518.94     90.32 o 
 -23   3   7     3926.20     3999.47    108.97 o 
 -21   3   7       96.69       85.49     34.92 o 
 -19   3   7        3.22       33.69     27.30 o 
 -17   3   7    12641.74    11625.36    152.46 o 
 -15   3   7        1.81       35.75     22.51 o 
 -13   3   7     3355.80     3187.28     58.58 o 
 -11   3   7        7.06       33.01     15.37 o 
  -9   3   7     3113.95     2850.55     41.78 o 
  -7   3   7     4837.74     4490.52     50.25 o 
  -5   3   7     7903.16     8234.39     81.02 o 
  -3   3   7     7203.18     6732.24     66.97 o 
  -1   3   7      262.93      338.48     14.05 o 
   1   3   7    37887.52    42123.56    660.97 o 
   3   3   7      248.44      227.14     11.03 o 
   5   3   7       56.11       75.51     20.00 o 
   7   3   7    63595.48    61884.21    815.92 o 
   9   3   7     2440.76     2066.54     59.09 o 
  11   3   7      337.47      376.29     48.87 o 
  13   3   7     8931.01     8277.75    289.52 o 
  15   3   7     1360.14     1391.98     65.95 o 
  17   3   7      548.89      589.81     58.79 o 
  19   3   7     1679.75     1959.30    103.49 o 
  21   3   7     1220.77     1352.92     92.69 o 
 -24   4   7      211.94      165.67     59.84 o 
 -22   4   7      493.78      452.87     69.04 o 
 -20   4   7    16551.40    15928.09    241.65 o 
 -18   4   7     5974.66     5776.54    106.83 o 
 -16   4   7     1536.56     1463.65     52.16 o 
 -14   4   7    20184.22    19792.56    233.93 o 
 -12   4   7    14350.25    14061.45    165.56 o 
 -10   4   7     1820.76     1931.48     43.50 o 
  -8   4   7    12388.32    11779.05    132.75 o 
  -6   4   7    24761.59    22909.20    258.70 o 
  -4   4   7      337.88      589.99     17.75 o 
  -2   4   7       56.33       58.98      8.59 o 
   0   4   7     7323.94     7471.11    102.87 o 
   2   4   7     1403.45     1460.26     41.98 o 
   4   4   7    13174.40    11683.90    158.03 o 
   6   4   7       35.95       61.86     17.52 o 
   8   4   7      519.91      439.36     34.78 o 
  10   4   7    11708.09    10984.31    228.38 o 
  12   4   7     1329.00     1425.88     67.10 o 
  14   4   7      101.69       95.84     33.92 o 
  16   4   7     4580.22     4479.12    219.81 o 
  18   4   7     2188.09     2192.80     89.30 o 
  20   4   7       99.07       78.29     41.86 o 
 -21   5   7       38.39       50.49     44.74 o 
 -19   5   7      846.25      825.73     65.26 o 
 -17   5   7     4537.16     4321.49    111.49 o 
 -15   5   7        9.90       -1.59     19.59 o 
 -13   5   7     4724.15     4742.00     97.11 o 
 -11   5   7      362.37      306.70     45.02 o 
  -9   5   7      578.54      598.42     33.79 o 
  -7   5   7     5579.70     5311.30     92.73 o 
  -5   5   7      109.33      150.42     15.81 o 
  -3   5   7     2181.76     2018.54     32.63 o 
  -1   5   7      797.69      776.27     32.53 o 
   1   5   7     3985.71     4065.57     85.61 o 
   3   5   7      264.33      246.57     29.46 o 
   5   5   7      153.87      132.91     27.38 o 
   7   5   7    14523.18    14032.37    337.14 o 
   9   5   7      728.14      592.58     33.39 o 
  11   5   7       36.27       59.57     27.39 o 
  13   5   7     3081.33     2888.70    112.86 o 
  15   5   7      822.66      765.72     72.40 o 
  17   5   7       73.67       91.84     43.68 o 
 -20   6   7     4750.20     4425.23    218.12 o 
 -18   6   7     1455.36     1618.26     92.44 o 
 -16   6   7       97.41      107.85     44.60 o 
 -14   6   7     6129.13     6064.65    136.81 o 
 -12   6   7     3970.07     3964.98     93.73 o 
 -10   6   7     1526.72     1454.31     58.17 o 
  -8   6   7     4161.48     3724.40     70.06 o 
  -6   6   7     6542.03     6217.34    130.61 o 
  -4   6   7        1.94        9.42     11.96 o 
  -2   6   7      149.92      175.15     17.37 o 
   0   6   7     2487.59     2386.37     57.98 o 
   2   6   7       38.53       72.07     23.82 o 
   4   6   7     2256.74     2376.76    109.58 o 
   6   6   7        2.62       -8.24     24.73 o 
   8   6   7       44.34       52.12     22.62 o 
  10   6   7     3202.67     2955.75    176.63 o 
  12   6   7      444.73      465.78     61.46 o 
  14   6   7       17.87       72.94     36.51 o 
  16   6   7     1532.10     1530.17    110.33 o 
 -15   7   7        0.46       43.61     38.02 o 
 -13   7   7      506.89      467.24     61.63 o 
 -11   7   7      131.47       74.45     30.63 o 
  -9   7   7      153.76      146.63     31.53 o 
  -7   7   7      851.29      790.34     46.38 o 
  -5   7   7      103.18       88.27     27.73 o 
  -3   7   7      426.84      437.16     52.43 o 
  -1   7   7      176.67      126.15     24.31 o 
   1   7   7     1566.08     1518.78     74.40 o 
   3   7   7       77.94       88.40     31.02 o 
   5   7   7      148.51       83.49     29.89 o 
   7   7   7     4302.82     4317.80    176.30 o 
   9   7   7       85.50       43.76     49.56 o 
  11   7   7       18.81       24.61     45.53 o 
  -8   8   7      581.42      309.86    122.07 o 
  -6   8   7     1128.67     1216.66     90.84 o 
  -4   8   7        4.55      -20.19     44.50 o 
  -2   8   7       11.47       10.04     34.53 o 
   0   8   7      404.64      357.93    149.82 o 
   2   8   7        0.60       32.52     47.64 o 
   4   8   7      844.23      787.95    246.80 o 
 -28   0   8      884.28      964.95    121.81 o 
 -26   0   8      288.78      282.09     94.38 o 
 -24   0   8      146.28      163.86     73.28 o 
 -22   0   8     2330.33     2407.59    148.55 o 
 -20   0   8      478.87      439.53    100.07 o 
 -18   0   8     4023.17     3962.95    163.28 o 
 -16   0   8      638.80      764.24     79.98 o 
 -14   0   8      657.97      822.63     76.18 o 
 -12   0   8    29151.07    27423.58    466.15 o 
 -10   0   8     1281.25     1392.27     39.59 o 
  -8   0   8       27.78      112.34     30.67 o 
  -6   0   8    50622.77    49375.38    488.97 o 
  -4   0   8    55151.60    63434.85   1118.53 o 
  -2   0   8     7623.62     8647.71     83.18 o 
   0   0   8     8502.79     6608.98     83.77 o 
   2   0   8   156042.59   177873.45   3267.80 o 
   4   0   8    19140.97    20271.28    274.43 o 
   6   0   8    14948.15    11530.66    293.21 o 
   8   0   8   102607.59    96936.68   3283.93 o 
  10   0   8     4144.35     4309.29    127.91 o 
  12   0   8      498.84      665.70     62.30 o 
  14   0   8     6713.93     6812.18    174.01 o 
  16   0   8       18.20        9.18     40.46 o 
  18   0   8      742.69      707.56    156.70 o 
  20   0   8     3127.27     3500.33    171.39 o 
  22   0   8       61.56      127.18     80.57 o 
 -27   1   8        6.23       33.67     50.52 o 
 -25   1   8     3237.10     3395.80    112.96 o 
 -23   1   8     1457.13     1538.96     74.96 o 
 -21   1   8        2.16       38.72     29.92 o 
 -19   1   8     2291.35     2136.16     69.55 o 
 -17   1   8      469.45      583.60     59.62 o 
 -15   1   8     2920.16     3037.67     63.84 o 
 -13   1   8     2599.38     3230.37     73.49 o 
 -11   1   8    12384.77    11529.11    121.55 o 
  -9   1   8      592.98      430.20     23.93 o 
  -7   1   8      675.60      475.73     16.00 o 
  -5   1   8    24519.63    25499.41    185.35 o 
  -3   1   8     2126.77     2103.54     16.79 o 
  -1   1   8    11497.07    12733.24    152.67 o 
   1   1   8    10810.61    11362.74    103.33 o 
   3   1   8      983.11      737.96     26.40 o 
   5   1   8    43692.56    43949.85    881.45 o 
   7   1   8    13712.21    13224.42    178.10 o 
   9   1   8    16248.72    16080.52    194.81 o 
  11   1   8       13.03       50.55     26.72 o 
  13   1   8    13360.68    12871.30    243.40 o 
  15   1   8    16138.92    16137.98    351.85 o 
  17   1   8       90.08      139.58     46.37 o 
  19   1   8     2409.06     2408.03     99.84 o 
  21   1   8      617.33      697.78     76.83 o 
  23   1   8       15.58       12.60     46.22 o 
 -26   2   8      519.23      423.77     90.77 o 
 -24   2   8      209.55      231.88     57.31 o 
 -22   2   8     3232.21     3283.79    102.88 o 
 -20   2   8      734.52      790.39     58.10 o 
 -18   2   8     3388.59     3415.75     79.04 o 
 -16   2   8      664.34      736.51     52.80 o 
 -14   2   8     1129.57     1087.35     43.32 o 
 -12   2   8    35417.27    34763.89    596.01 o 
 -10   2   8    13345.14    13020.36    140.50 o 
  -8   2   8     1093.46     1080.26     23.29 o 
  -6   2   8    68819.63    76642.04   1741.23 o 
  -4   2   8    81123.48    95495.73   2940.99 o 
  -2   2   8     5817.18     5437.90    108.52 o 
   0   2   8    46603.38    50464.32   1231.46 o 
   2   2   8   159317.47   181440.50   2406.42 o 
   4   2   8     4522.97     4608.51     75.31 o 
   6   2   8    19575.89    17927.11    247.23 o 
   8   2   8    63945.02    60877.62   1129.93 o 
  10   2   8      144.46      104.69     26.67 o 
  12   2   8        6.75       24.24     40.66 o 
  14   2   8     2156.27     2188.77     73.54 o 
  16   2   8      946.53     1021.90     82.37 o 
  18   2   8      168.25      169.13     59.01 o 
  20   2   8     1221.72     1308.14     93.82 o 
  22   2   8       21.05       24.91     46.07 o 
 -25   3   8     2799.46     2761.62    102.99 o 
 -23   3   8     1340.73     1340.89     73.08 o 
 -21   3   8        0.13      -13.47     33.55 o 
 -19   3   8     1875.74     1782.29     62.21 o 
 -17   3   8      261.01      285.20     34.75 o 
 -15   3   8     4197.76     4061.80     71.34 o 
 -13   3   8       24.00       14.25     20.15 o 
 -11   3   8     2976.35     2824.20     60.99 o 
  -9   3   8     3145.76     2921.90     42.70 o 
  -7   3   8     2826.66     3007.66     46.14 o 
  -5   3   8     8233.49     8279.76    138.34 o 
  -3   3   8     8276.11     8212.76    102.69 o 
  -1   3   8    20878.04    24384.52    218.07 o 
   1   3   8     8463.20     8464.84     85.68 o 
   3   3   8     4198.34     4018.30     50.89 o 
   5   3   8    31864.12    32619.22    302.50 o 
   7   3   8    14674.18    13888.80    290.28 o 
   9   3   8     5375.52     5327.25    136.85 o 
  11   3   8       92.05      122.46     33.76 o 
  13   3   8    16113.24    15502.44    413.57 o 
  15   3   8     7064.83     6702.98    200.11 o 
  17   3   8      287.95      220.63     68.85 o 
  19   3   8     3007.40     3066.18    110.21 o 
  21   3   8      199.00      164.74     57.08 o 
 -24   4   8       53.29       59.40     47.71 o 
 -22   4   8     1068.37     1055.13     69.48 o 
 -20   4   8      283.83      288.86     55.20 o 
 -18   4   8     1843.76     1979.34     72.15 o 
 -16   4   8      480.83      475.37     38.93 o 
 -14   4   8      341.54      307.51     32.47 o 
 -12   4   8    14726.22    14924.82    170.33 o 
 -10   4   8     5916.08     5694.55     79.77 o 
  -8   4   8       14.66       30.33     12.46 o 
  -6   4   8    16879.24    17627.92    238.96 o 
  -4   4   8    21599.80    22999.60    227.35 o 
  -2   4   8     1891.94     1785.27     32.54 o 
   0   4   8    19919.77    19393.39    221.33 o 
   2   4   8    63203.54    66227.68   1161.92 o 
   4   4   8     4862.81     4796.64     59.15 o 
   6   4   8     6322.52     5968.26     84.75 o 
   8   4   8    28060.16    27712.86    525.28 o 
  10   4   8       23.13       83.97     36.04 o 
  12   4   8       58.38       51.97     25.17 o 
  14   4   8     1884.48     1945.49    117.89 o 
  16   4   8      141.05      173.42     42.87 o 
  18   4   8      194.97      126.46     43.65 o 
  20   4   8      895.16      999.00    196.54 o 
 -21   5   8        2.77       15.17     31.15 o 
 -19   5   8      420.65      417.59     49.21 o 
 -17   5   8      109.31      120.04     31.78 o 
 -15   5   8     1152.49     1113.70     47.47 o 
 -13   5   8       52.09       55.74     25.38 o 
 -11   5   8     1603.10     1663.60     43.46 o 
  -9   5   8       20.67       27.31     17.08 o 
  -7   5   8        0.71       15.21     13.38 o 
  -5   5   8     4519.34     4607.92    112.12 o 
  -3   5   8        1.47       20.53      8.50 o 
  -1   5   8     3049.18     3470.49     60.35 o 
   1   5   8     1086.77     1086.89     41.25 o 
   3   5   8       69.27       93.38     36.13 o 
   5   5   8    10624.21    10933.22    255.07 o 
   7   5   8     1658.76     1600.30     67.12 o 
   9   5   8     3174.58     3016.76     92.50 o 
  11   5   8       96.06       99.52     25.92 o 
  13   5   8     2937.94     2875.50    113.53 o 
  15   5   8     3190.19     2832.41    151.22 o 
  17   5   8       15.47       22.26     30.91 o 
 -18   6   8      386.79      366.91    101.87 o 
 -16   6   8      114.52       55.09     35.14 o 
 -14   6   8        6.97       22.33     24.49 o 
 -12   6   8     3373.07     3445.54     82.54 o 
 -10   6   8     1249.90     1243.89     68.33 o 
  -8   6   8      109.26      122.73     19.39 o 
  -6   6   8     2784.49     3016.50     56.81 o 
  -4   6   8     4134.82     4125.85    159.11 o 
  -2   6   8      275.49      252.39     28.94 o 
   0   6   8     3468.45     3491.95    105.82 o 
   2   6   8    13588.83    13275.70    474.53 o 
   4   6   8     1793.14     1775.92     50.05 o 
   6   6   8      860.52      985.25     63.41 o 
   8   6   8     6431.72     6667.12    181.34 o 
  10   6   8       85.13       97.04     28.88 o 
  12   6   8      143.25       83.82     37.13 o 
  14   6   8      627.97      580.73     45.27 o 
 -15   7   8      298.96      296.57     72.77 o 
 -13   7   8        0.09       29.42     45.03 o 
 -11   7   8      341.58      245.18     70.59 o 
  -9   7   8       70.35       97.00     28.30 o 
  -7   7   8      121.50      109.90     27.57 o 
  -5   7   8     1008.70     1068.91     53.71 o 
  -3   7   8       12.86        5.72     16.41 o 
  -1   7   8     1262.60     1160.63     82.52 o 
   1   7   8      366.74      340.57     60.66 o 
   3   7   8       42.55       78.58     33.39 o 
   5   7   8     2486.25     2424.05     75.80 o 
   7   7   8      894.46     1124.80    107.73 o 
   9   7   8      661.32      297.81    165.81 o 
  11   7   8        0.23      -21.30     42.98 o 
  -8   8   8       62.34       20.61     43.39 o 
  -6   8   8      980.61      829.14    288.12 o 
  -4   8   8     1375.54     1514.75     90.25 o 
  -2   8   8        7.91      -16.08     36.76 o 
   0   8   8     1147.92     1090.63     96.06 o 
   2   8   8     2952.37     3193.34    138.26 o 
   4   8   8      172.80       72.50     60.34 o 
 -28   0   9      232.87      183.08     81.10 o 
 -26   0   9     1594.52     1750.46    168.64 o 
 -24   0   9     2442.25     2874.49    152.20 o 
 -22   0   9     1853.61     1895.49    121.97 o 
 -20   0   9     4316.49     4342.90    273.46 o 
 -18   0   9    21342.01    22693.56    692.77 o 
 -16   0   9    45167.34    45881.49   2128.01 o 
 -14   0   9     8872.61    10063.08    310.74 o 
 -12   0   9    38470.75    36612.37   1225.51 o 
 -10   0   9   114387.55   114974.04   3156.77 o 
  -8   0   9     6925.57     7401.04    110.50 o 
  -6   0   9     1958.93     2075.30     62.03 o 
  -4   0   9    44604.07    46288.98    525.41 o 
  -2   0   9     3327.76     2623.20     52.52 o 
   0   0   9    39913.01    38599.81    567.54 o 
   2   0   9   100817.20    94543.07   1536.82 o 
   4   0   9     4572.88     4356.63     76.78 o 
   6   0   9    77890.88    71380.76   1769.91 o 
   8   0   9    10912.62     9267.22    314.92 o 
  10   0   9       14.96       50.98     41.67 o 
  12   0   9    25871.67    24762.14    435.91 o 
  14   0   9      637.23      522.95     68.20 o 
  16   0   9      694.69      715.11    100.33 o 
  18   0   9     6407.27     6606.91    213.49 o 
  20   0   9     1110.71     1503.98    130.55 o 
  22   0   9      224.21      288.52    114.92 o 
 -27   1   9       99.85      191.12     59.52 o 
 -25   1   9     3935.38     4155.22    127.00 o 
 -23   1   9     2087.61     2206.98     89.76 o 
 -21   1   9        5.08       43.78     35.14 o 
 -19   1   9      815.70      939.68     49.46 o 
 -17   1   9       97.59      216.07     33.45 o 
 -15   1   9     1552.02     1532.26     51.11 o 
 -13   1   9    14828.83    13479.52    160.39 o 
 -11   1   9    22924.23    21095.48    231.86 o 
  -9   1   9     8100.44     7754.41     69.12 o 
  -7   1   9    18779.83    17628.70    122.46 o 
  -5   1   9    40662.95    42285.02    581.93 o 
  -3   1   9    30181.17    32604.75    533.61 o 
  -1   1   9    29457.41    29137.33    232.22 o 
   1   1   9    54927.74    54008.24   1011.05 o 
   3   1   9   107713.14   108591.45   2040.77 o 
   5   1   9    17835.02    16545.02    246.20 o 
   7   1   9     6695.27     6473.45     96.46 o 
   9   1   9    48181.06    45780.56    679.89 o 
  11   1   9       31.40       47.27     24.72 o 
  13   1   9     1083.92     1102.82     61.38 o 
  15   1   9    14155.74    14036.23    229.81 o 
  17   1   9      932.40      846.23     79.81 o 
  19   1   9      855.76     1134.37     98.24 o 
  21   1   9      243.27      376.86     67.39 o 
  23   1   9      357.99      264.29    119.76 o 
 -26   2   9      422.06      391.56     75.22 o 
 -24   2   9      943.19     1149.35     70.70 o 
 -22   2   9     1358.22     1470.68     74.78 o 
 -20   2   9      396.14      398.15     42.29 o 
 -18   2   9    11068.94    11301.15    175.76 o 
 -16   2   9    38041.14    36400.31    409.79 o 
 -14   2   9      701.81      720.13     33.56 o 
 -12   2   9    35654.52    34726.54    461.40 o 
 -10   2   9   115575.80   112753.13   1162.23 o 
  -8   2   9      100.74       98.84     12.65 o 
  -6   2   9    12277.72    14172.84    100.98 o 
  -4   2   9    80406.44    88613.37   3620.45 o 
  -2   2   9     9623.19    10604.82    245.90 o 
   0   2   9     4730.42     4297.44     53.90 o 
   2   2   9    77232.21    73573.91   1493.00 o 
   4   2   9    10376.53    10465.39    143.29 o 
   6   2   9    33256.76    30499.08    459.43 o 
   8   2   9     6553.44     5828.22    122.36 o 
  10   2   9     1228.57     1195.96     68.10 o 
  12   2   9    18076.78    17160.14    351.92 o 
  14   2   9     1263.80     1293.21     68.55 o 
  16   2   9       79.99      106.52     43.86 o 
  18   2   9     4979.30     5163.77    155.05 o 
  20   2   9      915.59     1129.59     89.79 o 
  22   2   9      103.47      193.55     66.00 o 
 -25   3   9     2511.73     2524.85    118.86 o 
 -23   3   9     2809.65     2894.86    115.68 o 
 -21   3   9      131.56      106.32     39.85 o 
 -19   3   9      513.94      482.80     51.44 o 
 -17   3   9     1936.60     1920.34     61.61 o 
 -15   3   9      604.59      680.00     42.53 o 
 -13   3   9    11692.45    10733.30    198.10 o 
 -11   3   9    19222.18    17889.09    204.31 o 
  -9   3   9       59.03       95.53     14.98 o 
  -7   3   9    25517.94    25155.69    223.80 o 
  -5   3   9    37068.00    37526.03    644.57 o 
  -3   3   9     8147.41     8215.58    143.48 o 
  -1   3   9    22963.74    22658.39    194.45 o 
   1   3   9    31978.82    32158.96    514.24 o 
   3   3   9    33532.39    31938.23    434.63 o 
   5   3   9    10933.48     9718.62    120.30 o 
   7   3   9     8725.49     8271.45    131.76 o 
   9   3   9    25541.02    24967.42    593.75 o 
  11   3   9       58.49      102.03     32.24 o 
  13   3   9     1667.80     1416.55     72.11 o 
  15   3   9     8193.24     8166.23    227.39 o 
  17   3   9      789.44      870.13     67.32 o 
  19   3   9      229.70      246.66     69.86 o 
  21   3   9      162.23      176.14     61.63 o 
 -24   4   9      649.61      773.68     75.96 o 
 -22   4   9      607.07      630.96     61.58 o 
 -20   4   9      530.46      522.84     51.42 o 
 -18   4   9     5271.38     5172.06    105.77 o 
 -16   4   9    16506.29    15811.16    212.01 o 
 -14   4   9      995.91      936.80     42.78 o 
 -12   4   9    15756.35    15474.10    203.06 o 
 -10   4   9    45334.61    45484.41    479.49 o 
  -8   4   9      199.84      137.69     14.38 o 
  -6   4   9     1405.16     1605.18     39.85 o 
  -4   4   9    31156.68    32193.85    461.54 o 
  -2   4   9     4044.70     4737.42     76.75 o 
   0   4   9     5131.06     5096.48     63.11 o 
   2   4   9    26464.73    26919.09    358.51 o 
   4   4   9     2880.88     2729.39     40.74 o 
   6   4   9    15716.67    15076.07    302.93 o 
   8   4   9     3429.75     3245.73    100.16 o 
  10   4   9      304.28      280.75     27.61 o 
  12   4   9     9083.64     8442.44    320.18 o 
  14   4   9      391.55      399.17     45.72 o 
  16   4   9       67.05      104.64     36.19 o 
  18   4   9     2690.45     2641.39    149.05 o 
 -21   5   9       23.73       21.62     33.34 o 
 -19   5   9       57.71       90.51     37.74 o 
 -17   5   9       62.92       80.65     28.81 o 
 -15   5   9      487.08      519.51     39.86 o 
 -13   5   9     2320.89     2505.20     67.22 o 
 -11   5   9     2566.98     2512.94     72.45 o 
  -9   5   9      461.90      485.15     38.29 o 
  -7   5   9     3934.84     3980.91     66.47 o 
  -5   5   9     8225.90     7810.83    178.53 o 
  -3   5   9     9854.70     9596.03    331.92 o 
  -1   5   9     3997.31     4213.97     82.14 o 
   1   5   9     6051.06     5739.33    156.63 o 
   3   5   9    19059.45    19077.20    459.08 o 
   5   5   9     3643.25     3772.48    126.25 o 
   7   5   9     1246.02     1044.40     46.96 o 
   9   5   9    11627.21    10897.69    424.08 o 
  11   5   9       13.51        8.17     16.82 o 
  13   5   9      157.18      162.10     29.86 o 
  15   5   9     3248.48     3176.16    178.74 o 
  17   5   9      147.18       96.98     40.12 o 
 -18   6   9     1680.43     1653.50     72.26 o 
 -16   6   9     4063.83     4009.07    133.25 o 
 -14   6   9      361.48      297.25     37.11 o 
 -12   6   9     4179.69     3901.41    141.90 o 
 -10   6   9    10693.35    10750.76    173.86 o 
  -8   6   9       88.30       57.41     15.89 o 
  -6   6   9       70.41       68.91     10.48 o 
  -4   6   9     6592.43     6772.32    222.76 o 
  -2   6   9      873.63      949.65     48.54 o 
   0   6   9     1873.73     1833.65     86.65 o 
   2   6   9     6686.93     6831.82    304.61 o 
   4   6   9      283.35      262.02     27.72 o 
   6   6   9     5232.08     5411.31    138.42 o 
   8   6   9      773.28      669.52     79.94 o 
  10   6   9       12.37       35.72     22.77 o 
  12   6   9     3085.84     2812.96    146.00 o 
  14   6   9       84.94       41.69     29.34 o 
 -15   7   9      217.44      193.04     86.96 o 
 -13   7   9      671.84      630.11    107.19 o 
 -11   7   9      868.31     1070.11     79.82 o 
  -9   7   9       18.19       22.89     20.43 o 
  -7   7   9     1469.59     1575.19    111.46 o 
  -5   7   9     2082.42     1817.14    137.85 o 
  -3   7   9     1290.39     1314.85     51.22 o 
  -1   7   9     1635.73     1677.37     86.32 o 
   1   7   9     1513.97     1325.24     77.48 o 
   3   7   9     3609.70     3383.08    138.46 o 
   5   7   9     1054.72     1110.47     67.24 o 
   7   7   9      482.47      195.04     99.17 o 
   9   7   9     2720.44     2529.31    225.06 o 
  -8   8   9      182.97      133.81     67.75 o 
  -6   8   9      125.89       62.14     54.70 o 
  -4   8   9     2048.71     2257.21    109.65 o 
  -2   8   9      383.06      301.29    122.35 o 
   0   8   9       89.29      101.90     59.53 o 
   2   8   9     1753.01     1989.27    137.37 o 
 -28   0  10      120.94       96.64     66.20 o 
 -26   0  10     1387.59     1500.29    123.42 o 
 -24   0  10      230.36      204.05     65.85 o 
 -22   0  10      127.32      143.74     59.41 o 
 -20   0  10     3011.37     3202.50    114.97 o 
 -18   0  10      194.09      125.20     39.17 o 
 -16   0  10     7246.55     7120.11    162.80 o 
 -14   0  10     1807.68     1548.31     69.77 o 
 -12   0  10     6427.20     6045.40    111.86 o 
 -10   0  10    75382.99    76926.73   1080.59 o 
  -8   0  10    52924.49    60730.30    845.70 o 
  -6   0  10    30550.99    30754.34    294.36 o 
  -4   0  10    75322.79    88813.72   1347.46 o 
  -2   0  10    23598.06    27664.50    367.08 o 
   0   0  10      577.62      502.00     36.21 o 
   2   0  10    49643.71    46498.51    664.64 o 
   4   0  10    30249.51    30551.51    434.69 o 
   6   0  10     2898.90     3164.49     75.54 o 
   8   0  10    25711.54    24763.36    569.28 o 
  10   0  10     9189.55     8366.98    210.09 o 
  12   0  10     3863.66     3727.75    181.36 o 
  14   0  10      375.30      547.34    115.05 o 
  16   0  10      614.07      601.88    133.72 o 
  18   0  10      136.24      285.37     96.14 o 
  20   0  10     1254.23     1399.67    129.44 o 
  22   0  10       71.59       32.24     67.36 o 
 -27   1  10        3.00       16.67     37.75 o 
 -25   1  10       65.05       83.39     48.81 o 
 -23   1  10     2750.32     2699.14     93.81 o 
 -21   1  10      267.70      348.89     48.67 o 
 -19   1  10      222.47      220.87     36.87 o 
 -17   1  10     3244.78     3052.75     72.44 o 
 -15   1  10      118.58      131.23     24.44 o 
 -13   1  10     8812.46     9102.57    108.79 o 
 -11   1  10      543.33      769.93     26.23 o 
  -9   1  10      327.03      551.10     17.97 o 
  -7   1  10    12743.73    12633.44     90.84 o 
  -5   1  10     2202.45     2585.00     25.05 o 
  -3   1  10     5747.95     6331.98     41.60 o 
  -1   1  10      636.07      452.81     12.79 o 
   1   1  10      485.50      643.25     17.08 o 
   3   1  10     4259.05     4290.26     71.74 o 
   5   1  10      663.06      539.82     34.35 o 
   7   1  10        2.27        4.17     16.12 o 
   9   1  10      599.84      516.42     37.29 o 
  11   1  10      476.05      464.91     48.59 o 
  13   1  10     1858.14     2119.53     70.95 o 
  15   1  10     9286.07     8940.25    161.00 o 
  17   1  10     7114.97     7027.57    153.61 o 
  19   1  10     4673.00     4725.56    149.98 o 
  21   1  10     1140.99     1243.13     91.70 o 
 -26   2  10      686.88      570.22    110.25 o 
 -24   2  10       80.13      102.24     51.06 o 
 -22   2  10      374.05      334.63     54.93 o 
 -20   2  10     2582.14     2560.79     81.53 o 
 -18   2  10      951.13      961.72     51.50 o 
 -16   2  10     1470.15     1547.09     54.65 o 
 -14   2  10      117.88      115.07     27.08 o 
 -12   2  10     1301.35     1147.42     48.10 o 
 -10   2  10    35644.66    35966.06    390.32 o 
  -8   2  10    20148.13    20950.93    254.07 o 
  -6   2  10    12185.17    12203.02     98.57 o 
  -4   2  10    47682.43    49462.39    628.37 o 
  -2   2  10    12103.61    14105.29    293.21 o 
   0   2  10     5816.13     5914.53     71.89 o 
   2   2  10    38497.57    34295.45    570.95 o 
   4   2  10    22302.50    22453.34    359.37 o 
   6   2  10    18719.84    19116.72    398.73 o 
   8   2  10    23153.93    21507.47    365.64 o 
  10   2  10     8171.21     7775.44    218.41 o 
  12   2  10    10839.15    10348.64    253.43 o 
  14   2  10       33.94      115.80     41.80 o 
  16   2  10      345.75      399.53     56.82 o 
  18   2  10      194.13      199.18     55.74 o 
  20   2  10     1879.74     1736.11    135.97 o 
 -25   3  10        3.80        5.82     33.38 o 
 -23   3  10     1731.18     1760.26     83.18 o 
 -21   3  10      313.94      351.53     47.52 o 
 -19   3  10      648.57      648.90     48.16 o 
 -17   3  10     3114.93     3060.83     78.45 o 
 -15   3  10      837.55      847.70     48.73 o 
 -13   3  10     1587.30     1588.40     43.68 o 
 -11   3  10        1.30       29.05     13.59 o 
  -9   3  10      572.45      392.01     23.58 o 
  -7   3  10     5117.82     5325.99     53.84 o 
  -5   3  10        7.40       38.16     28.31 o 
  -3   3  10     2966.56     3407.57     87.32 o 
  -1   3  10       38.71       16.48     25.62 o 
   1   3  10       36.71       55.88     11.43 o 
   3   3  10       14.56       70.25      9.16 o 
   5   3  10     1014.47     1063.55     34.25 o 
   7   3  10       47.16       68.63     20.53 o 
   9   3  10      737.86      749.68     42.71 o 
  11   3  10      220.23      207.22     38.50 o 
  13   3  10      846.14      941.54     57.95 o 
  15   3  10     2195.27     1926.25    118.35 o 
  17   3  10     4958.50     4993.55    211.70 o 
  19   3  10     2826.70     2831.70    122.18 o 
 -24   4  10       61.19       13.24     39.81 o 
 -22   4  10      134.00      142.13     41.17 o 
 -20   4  10     1566.86     1510.34     69.60 o 
 -18   4  10      501.05      411.28     52.07 o 
 -16   4  10      879.24      979.57     47.80 o 
 -14   4  10      118.11      140.24     24.53 o 
 -12   4  10     1037.89     1009.28     38.67 o 
 -10   4  10    17751.21    18442.92    206.49 o 
  -8   4  10     9353.95     9305.02    172.29 o 
  -6   4  10     3563.82     3618.36     87.82 o 
  -4   4  10    18913.36    20126.76    404.50 o 
  -2   4  10     5010.50     5591.34    151.70 o 
   0   4  10      998.55      897.33     27.94 o 
   2   4  10    12251.47    12000.56    352.38 o 
   4   4  10     8682.25     8917.54    122.15 o 
   6   4  10     6567.56     6649.80    111.37 o 
   8   4  10     9241.63     8888.17    256.03 o 
  10   4  10     2998.39     2865.92    102.85 o 
  12   4  10     3744.13     3462.94    128.66 o 
  14   4  10        8.67        8.34     22.18 o 
  16   4  10      216.95      167.02     38.15 o 
  18   4  10      134.89       86.07     39.25 o 
 -21   5  10      106.37       82.68     39.82 o 
 -19   5  10       10.24       -6.22     31.71 o 
 -17   5  10     1130.46     1104.22     57.25 o 
 -15   5  10       69.45       62.13     25.85 o 
 -13   5  10     1977.68     1941.47     68.07 o 
 -11   5  10      383.66      335.33     23.52 o 
  -9   5  10       28.73       52.68     20.59 o 
  -7   5  10     3277.28     3379.15     57.48 o 
  -5   5  10      324.55      378.87     20.14 o 
  -3   5  10     1590.88     1607.21     83.05 o 
  -1   5  10       22.14       29.68     14.47 o 
   1   5  10      129.02      188.57     52.62 o 
   3   5  10      907.44     1031.22     52.82 o 
   5   5  10      144.10      206.39     38.22 o 
   7   5  10       29.08       67.93     18.74 o 
   9   5  10      188.14      173.18     27.66 o 
  11   5  10      114.22       87.28     34.05 o 
  13   5  10      472.74      431.68     63.53 o 
  15   5  10     2133.67     1873.43    123.15 o 
  17   5  10     1334.09     1259.80     67.95 o 
 -18   6  10       97.59       99.60     41.09 o 
 -16   6  10      538.61      585.37     49.76 o 
 -14   6  10       94.80       71.05     32.08 o 
 -12   6  10      268.58      253.55     36.79 o 
 -10   6  10     6023.30     5815.86    137.53 o 
  -8   6  10     3295.65     3068.37    126.24 o 
  -6   6  10      956.75     1000.41     41.01 o 
  -4   6  10     5581.77     5527.85    217.25 o 
  -2   6  10     1674.65     1717.71     54.42 o 
   0   6  10      132.65      121.86     25.05 o 
   2   6  10     2995.96     2781.26    136.52 o 
   4   6  10     2879.47     3102.15     77.72 o 
   6   6  10     1366.84     1403.19     81.15 o 
   8   6  10     1828.72     1649.83    155.96 o 
  10   6  10      839.44      752.20     46.93 o 
  12   6  10      595.84      601.00     51.37 o 
  14   6  10       18.84       18.73     41.99 o 
 -15   7  10       54.66       63.71     60.49 o 
 -13   7  10      356.26      293.02     76.55 o 
 -11   7  10       57.15       20.65     45.59 o 
  -9   7  10        1.09       25.71     45.01 o 
  -7   7  10      520.88      611.18     67.88 o 
  -5   7  10       97.68       75.50     59.88 o 
  -3   7  10      168.25      203.64     58.65 o 
  -1   7  10       34.33       60.96     43.59 o 
   1   7  10      122.18      116.53     49.06 o 
   3   7  10       29.47       42.59     75.53 o 
   5   7  10       27.58       47.75     84.64 o 
   7   7  10       62.62       69.45     92.89 o 
   9   7  10        9.15       -0.43    105.48 o 
  -6   8  10      146.44       90.51     51.19 o 
  -4   8  10      910.78     1120.94    107.49 o 
  -2   8  10      245.84      235.80     83.31 o 
   0   8  10       97.26       46.82     53.25 o 
 -28   0  11     4541.29     4817.31    201.87 o 
 -26   0  11     1419.42     1406.18    263.10 o 
 -24   0  11     1422.48     1441.24    133.75 o 
 -22   0  11    14978.79    16102.52    456.19 o 
 -20   0  11     1369.62     1335.51     98.14 o 
 -18   0  11       40.99       70.39     43.93 o 
 -16   0  11    58553.18    58588.08   1985.62 o 
 -14   0  11    22696.26    21966.94    628.52 o 
 -12   0  11     1485.22     1399.29     54.05 o 
 -10   0  11   134952.59   153075.03   2358.68 o 
  -8   0  11   138403.88   156987.03   2312.12 o 
  -6   0  11     1731.49     1996.41     40.05 o 
  -4   0  11    48727.71    51222.15    529.70 o 
  -2   0  11   141761.95   162181.47   2967.82 o 
   0   0  11    32945.00    33684.29    372.77 o 
   2   0  11    25184.86    23465.64    572.53 o 
   4   0  11     6082.35     4796.05    118.34 o 
   6   0  11     1797.46     2137.57     71.70 o 
   8   0  11     8771.94     8427.56    177.97 o 
  10   0  11      113.39      140.61     51.63 o 
  12   0  11      232.97      198.22     61.93 o 
  14   0  11    18624.50    18672.01    376.76 o 
  16   0  11     2782.50     2658.63    282.58 o 
  18   0  11     1318.02     1573.44    123.15 o 
  20   0  11     2209.97     2535.78    159.55 o 
  22   0  11      126.20      229.52    113.64 o 
 -27   1  11       68.56      116.16     43.87 o 
 -25   1  11     2380.28     2686.14    118.77 o 
 -23   1  11     1480.61     1636.93     84.25 o 
 -21   1  11     4421.06     4468.85    167.39 o 
 -19   1  11     7588.59     7069.06    187.07 o 
 -17   1  11     2712.06     2650.31     66.42 o 
 -15   1  11    27761.92    26980.98    313.96 o 
 -13   1  11    29614.84    30182.48    439.31 o 
 -11   1  11     3443.91     3473.60     44.78 o 
  -9   1  11    44780.91    45878.66    367.64 o 
  -7   1  11     5796.31     5685.71     52.19 o 
  -5   1  11     2630.48     2099.03     26.11 o 
  -3   1  11    36113.25    33583.70    280.27 o 
  -1   1  11    51495.93    57207.30   1085.65 o 
   1   1  11    11411.19    10280.79    103.50 o 
   3   1  11    21615.26    21038.68    212.71 o 
   5   1  11    57216.49    54035.92    911.34 o 
   7   1  11      769.93      825.03     36.93 o 
   9   1  11      563.23      593.13     43.14 o 
  11   1  11    26377.51    26413.64    356.69 o 
  13   1  11     1453.02     1726.26     75.06 o 
  15   1  11      188.75      161.62     53.30 o 
  17   1  11     8349.18     8691.79    188.51 o 
  19   1  11      665.43      763.53     81.80 o 
  21   1  11     1095.47     1318.57    103.21 o 
 -26   2  11     1192.91     1245.65     82.12 o 
 -24   2  11     2129.42     2227.49     89.72 o 
 -22   2  11    15205.38    16111.97    283.73 o 
 -20   2  11      386.88      391.95     41.57 o 
 -18   2  11       42.73       59.85     25.58 o 
 -16   2  11    44279.92    43370.11    499.33 o 
 -14   2  11     4251.72     4122.61     69.58 o 
 -12   2  11      777.65      779.57     43.19 o 
 -10   2  11    79906.50    77752.76   1004.19 o 
  -8   2  11    44816.28    45619.79    544.09 o 
  -6   2  11        7.05      105.87     13.32 o 
  -4   2  11    16300.57    16641.13    181.59 o 
  -2   2  11    44121.58    49338.27   2432.65 o 
   0   2  11     6798.19     6028.61    110.00 o 
   2   2  11    22707.09    22416.27    492.95 o 
   4   2  11     3704.33     3164.10     56.46 o 
   6   2  11      718.04      768.84     36.03 o 
   8   2  11     9939.78     9432.58    172.23 o 
  10   2  11       37.19      104.28     30.50 o 
  12   2  11     2148.02     2065.69     98.80 o 
  14   2  11    16278.34    16263.32    333.62 o 
  16   2  11     2388.85     2268.16     96.87 o 
  18   2  11     1492.34     1699.01     97.84 o 
  20   2  11     2507.50     2719.60    125.12 o 
 -25   3  11     2640.77     2766.52     98.25 o 
 -23   3  11     1012.69      919.53     77.27 o 
 -21   3  11     1810.33     1801.89     67.95 o 
 -19   3  11     5324.04     5176.21    102.00 o 
 -17   3  11     5338.89     5027.55    103.38 o 
 -15   3  11    16256.02    16142.46    198.83 o 
 -13   3  11    13746.47    12768.57    200.83 o 
 -11   3  11       45.37      101.86     15.76 o 
  -9   3  11    19728.82    18305.30    173.20 o 
  -7   3  11     1221.53     1370.00     24.12 o 
  -5   3  11      254.92      325.99     29.11 o 
  -3   3  11    10015.11     9294.54    169.12 o 
  -1   3  11    25700.06    27480.35    440.10 o 
   1   3  11      730.38      721.54     29.47 o 
   3   3  11     5292.22     5374.88     80.38 o 
   5   3  11    35990.49    34757.41    483.61 o 
   7   3  11      423.64      435.32     30.31 o 
   9   3  11      321.76      330.79     33.08 o 
  11   3  11    16831.99    15656.01    624.81 o 
  13   3  11      932.94      934.76     59.08 o 
  15   3  11        2.39       -3.44     26.71 o 
  17   3  11     6011.72     6178.50    232.31 o 
  19   3  11      606.45      574.78     69.35 o 
 -24   4  11      723.30      517.43    101.35 o 
 -22   4  11     6887.73     6618.96    150.75 o 
 -20   4  11      305.70      304.91     45.48 o 
 -18   4  11        8.90       38.07     29.38 o 
 -16   4  11    19040.83    18461.47    227.22 o 
 -14   4  11     2697.33     2728.48     70.36 o 
 -12   4  11      585.60      639.31     32.27 o 
 -10   4  11    38774.12    37450.81    391.64 o 
  -8   4  11    25158.49    25707.10    290.10 o 
  -6   4  11       14.45       -6.95     21.46 o 
  -4   4  11     8624.17     9041.63    172.47 o 
  -2   4  11    16631.47    17431.28    348.63 o 
   0   4  11     5022.61     4310.60    135.64 o 
   2   4  11     6284.43     6545.55    193.92 o 
   4   4  11     2025.20     1867.14     37.79 o 
   6   4  11        0.96        2.36     11.70 o 
   8   4  11     4908.72     4811.69    135.65 o 
  10   4  11       51.74       48.68     25.45 o 
  12   4  11      666.97      716.96     54.72 o 
  14   4  11     7349.35     6981.64    310.65 o 
  16   4  11     1304.19     1130.69     93.20 o 
  18   4  11      729.86      562.51     84.18 o 
 -21   5  11     1142.83     1113.98     65.40 o 
 -19   5  11     1889.31     1953.65     73.26 o 
 -17   5  11      847.04      789.93     63.53 o 
 -15   5  11     6432.17     6329.28    165.30 o 
 -13   5  11     5681.98     5326.80     89.08 o 
 -11   5  11     1402.26     1237.49     36.56 o 
  -9   5  11     6301.27     5681.87    180.21 o 
  -7   5  11     1928.89     2033.50     61.45 o 
  -5   5  11     1499.55     1406.92     76.04 o 
  -3   5  11     6905.83     6955.83    146.30 o 
  -1   5  11     5517.16     5622.77    326.61 o 
   1   5  11     1122.32     1019.14     53.96 o 
   3   5  11     6478.19     6086.71    286.21 o 
   5   5  11    10598.35    10830.51    283.01 o 
   7   5  11       67.80       53.61     14.15 o 
   9   5  11      237.76      247.21     25.57 o 
  11   5  11     5828.79     5298.53    226.21 o 
  13   5  11      311.22      242.02     37.80 o 
  15   5  11       61.65       42.80     31.36 o 
 -18   6  11       11.11       26.95     33.27 o 
 -16   6  11     5746.47     5421.88    168.66 o 
 -14   6  11     1679.44     1546.83     81.64 o 
 -12   6  11      242.52      233.17     33.80 o 
 -10   6  11    11768.01    11037.97    201.43 o 
  -8   6  11     8817.88     8406.76    444.34 o 
  -6   6  11      154.07      122.91     22.78 o 
  -4   6  11     2526.24     2604.82    103.17 o 
  -2   6  11     5394.27     5719.71    162.60 o 
   0   6  11     2442.30     2058.12    121.98 o 
   2   6  11     1441.23     1319.90     43.05 o 
   4   6  11      983.51     1011.51     37.25 o 
   6   6  11       75.25       74.99     30.66 o 
   8   6  11     1572.73     1600.36     72.84 o 
  10   6  11        0.45        8.62     27.05 o 
  12   6  11       61.37       57.54     32.92 o 
 -15   7  11     1346.89     1547.87    125.23 o 
 -13   7  11     1173.19     1247.30    131.17 o 
 -11   7  11       87.69      149.81     62.50 o 
  -9   7  11     1136.90     1231.58     84.90 o 
  -7   7  11      242.97      288.50     65.49 o 
  -5   7  11      100.54      152.83     55.30 o 
  -3   7  11     1294.96     1338.73    103.25 o 
  -1   7  11     1719.54     1756.83    110.23 o 
   1   7  11      271.31      307.32     73.29 o 
   3   7  11      932.75      836.28    592.72 o 
   5   7  11     2505.82     2549.71    219.20 o 
   7   7  11        0.29       16.93     78.57 o 
   9   7  11        2.73      -12.15    134.56 o 
  -4   8  11      414.98      355.50     97.81 o 
  -2   8  11      554.56      582.70    183.49 o 
 -28   0  12     1061.40     1047.23    162.65 o 
 -26   0  12      549.32      709.85     86.28 o 
 -24   0  12      288.91      350.81     65.37 o 
 -22   0  12     1206.00     1289.49     85.76 o 
 -20   0  12        5.49       15.04     32.36 o 
 -18   0  12      591.65      513.24     49.88 o 
 -16   0  12     2364.50     2296.27     82.49 o 
 -14   0  12      701.22      874.34     55.91 o 
 -12   0  12     2645.08     2953.31     75.23 o 
 -10   0  12     4653.17     4031.09    103.00 o 
  -8   0  12    31480.28    33096.05    350.59 o 
  -6   0  12    29347.33    29800.71    345.55 o 
  -4   0  12    30714.55    31063.40    308.32 o 
  -2   0  12   101819.59   119169.37   2091.45 o 
   0   0  12    47787.97    51249.71    826.74 o 
   2   0  12    29990.56    29043.44    406.84 o 
   4   0  12    14002.33    12826.13    571.23 o 
   6   0  12     3076.85     3171.41     90.11 o 
   8   0  12     4467.28     4463.87    108.33 o 
  10   0  12     4421.81     4450.44    123.36 o 
  12   0  12     5793.63     6073.58    162.13 o 
  14   0  12     5313.82     5096.85    194.06 o 
  16   0  12      314.28      447.55     99.18 o 
  18   0  12      259.55      292.29    105.48 o 
  20   0  12      726.36      915.90    118.09 o 
 -27   1  12      152.97      141.72     45.46 o 
 -25   1  12      224.50      278.14     49.46 o 
 -23   1  12       23.45       44.07     34.95 o 
 -21   1  12      763.67      712.63     45.91 o 
 -19   1  12      354.20      329.99     41.38 o 
 -17   1  12      274.48      176.27     28.35 o 
 -15   1  12      625.20      713.17     33.74 o 
 -13   1  12     1444.16     1629.64     45.16 o 
 -11   1  12     1040.32     1141.39     27.00 o 
  -9   1  12     1297.68     1435.15     27.75 o 
  -7   1  12     2372.81     2338.69     28.64 o 
  -5   1  12      780.26      696.55     12.43 o 
  -3   1  12     8317.25     9859.68    171.27 o 
  -1   1  12     5883.83     5831.92    101.68 o 
   1   1  12      843.51      684.59     22.48 o 
   3   1  12     1200.58     1334.83     73.57 o 
   5   1  12     2373.76     2536.85     48.21 o 
   7   1  12     3641.78     4008.80     73.50 o 
   9   1  12      310.96      432.10     77.43 o 
  11   1  12     3010.25     2509.99     77.99 o 
  13   1  12       19.95       36.32     30.76 o 
  15   1  12        5.58        6.70     35.71 o 
  17   1  12     3937.17     4005.68    128.89 o 
  19   1  12      965.01     1060.51     90.75 o 
  21   1  12     1931.95     2016.70    109.76 o 
 -26   2  12       99.73       98.57     48.27 o 
 -24   2  12      164.64      162.06     49.00 o 
 -22   2  12      846.79      890.56     76.67 o 
 -20   2  12      503.20      483.22     44.29 o 
 -18   2  12      113.61      138.45     33.18 o 
 -16   2  12      888.72      869.01     41.12 o 
 -14   2  12     2610.95     2518.39     84.09 o 
 -12   2  12     1770.45     1927.67     49.57 o 
 -10   2  12     3134.75     2942.63     39.89 o 
  -8   2  12    24011.78    24911.38    234.21 o 
  -6   2  12    18083.04    20588.54    415.70 o 
  -4   2  12    14795.45    14361.53    184.59 o 
  -2   2  12    44059.84    50728.10   1600.65 o 
   0   2  12    23110.60    24637.84    546.04 o 
   2   2  12     7546.49     6331.63    194.19 o 
   4   2  12     4666.59     4159.12    122.05 o 
   6   2  12     3224.50     3321.97     96.48 o 
   8   2  12      243.92      258.15     33.58 o 
  10   2  12     2215.17     2277.28     74.60 o 
  12   2  12     6022.46     5798.45    146.29 o 
  14   2  12     1718.14     1538.17     78.19 o 
  16   2  12      524.82      741.39     70.76 o 
  18   2  12      578.10      669.57     68.82 o 
  20   2  12     1167.68     1398.58    115.57 o 
 -25   3  12      194.60      156.75     53.52 o 
 -23   3  12      346.92      335.93     49.57 o 
 -21   3  12      234.84      188.03     38.06 o 
 -19   3  12      164.98      145.11     35.45 o 
 -17   3  12      830.59      776.90     45.67 o 
 -15   3  12      266.08      335.33     32.91 o 
 -13   3  12      760.50      877.20     34.11 o 
 -11   3  12     1920.71     1960.35     38.56 o 
  -9   3  12      923.00      828.17     19.57 o 
  -7   3  12      616.68      556.79     25.97 o 
  -5   3  12      284.01      261.31     29.18 o 
  -3   3  12     3590.17     4214.83    107.26 o 
  -1   3  12      724.37      599.56     56.47 o 
   1   3  12      318.77      315.04     17.45 o 
   3   3  12       24.52       70.96     20.37 o 
   5   3  12     5513.95     5645.90     87.26 o 
   7   3  12     3347.90     3247.96     80.07 o 
   9   3  12       27.29       51.64     27.56 o 
  11   3  12     3917.79     3548.09    130.94 o 
  13   3  12       67.94       76.78     49.39 o 
  15   3  12       53.39       44.06     35.14 o 
  17   3  12     3848.89     3766.11    118.39 o 
  19   3  12      390.97      316.78     75.34 o 
 -24   4  12       71.75       67.95     38.81 o 
 -22   4  12      437.39      455.89     56.61 o 
 -20   4  12      119.88      124.44     34.22 o 
 -18   4  12        9.82       40.35     31.65 o 
 -16   4  12      689.52      686.83     40.29 o 
 -14   4  12      517.01      558.22     42.48 o 
 -12   4  12      745.18      710.16     26.56 o 
 -10   4  12      850.26      815.42     30.70 o 
  -8   4  12    10057.74     9909.96     91.81 o 
  -6   4  12    10254.46    11772.81    172.37 o 
  -4   4  12     7191.44     7462.09    146.72 o 
  -2   4  12    16947.00    18584.97    349.75 o 
   0   4  12     9606.42    10084.99    236.78 o 
   2   4  12     3516.57     3556.04    123.45 o 
   4   4  12     2237.75     2133.22     51.28 o 
   6   4  12     2120.63     2155.60     44.63 o 
   8   4  12      257.18      315.94     37.76 o 
  10   4  12      675.66      732.79     51.82 o 
  12   4  12     2200.07     2105.20     70.45 o 
  14   4  12      836.91      771.51     79.29 o 
  16   4  12       60.18      121.82     40.85 o 
  18   4  12      160.76      142.10     52.70 o 
 -21   5  12      133.19      135.74     42.19 o 
 -19   5  12      208.67      239.89     44.39 o 
 -17   5  12       16.44       27.19     33.54 o 
 -15   5  12      119.49      120.70     26.14 o 
 -13   5  12      708.22      712.91     30.90 o 
 -11   5  12      216.91      165.83     33.23 o 
  -9   5  12      601.58      434.26     16.89 o 
  -7   5  12      428.88      383.38     51.93 o 
  -5   5  12      469.34      557.47     63.65 o 
  -3   5  12     2368.10     2527.61     90.92 o 
  -1   5  12      921.20      844.24     95.42 o 
   1   5  12        1.37        0.91      8.32 o 
   3   5  12       50.76       38.60     19.06 o 
   5   5  12      396.69      325.28     31.84 o 
   7   5  12      434.20      295.56     20.98 o 
   9   5  12       29.39       38.24     20.93 o 
  11   5  12      437.09      362.82     43.33 o 
  13   5  12       62.11       67.62     36.49 o 
  15   5  12        6.48      -15.68     25.90 o 
 -18   6  12        0.43      -14.87     47.91 o 
 -16   6  12      312.10      196.22     40.78 o 
 -14   6  12       44.43       49.02     26.51 o 
 -12   6  12      239.41      191.18     50.56 o 
 -10   6  12      176.32      125.63     17.76 o 
  -8   6  12     2392.00     2706.24    142.57 o 
  -6   6  12     3307.60     3525.92    158.17 o 
  -4   6  12     1879.68     1957.71    120.85 o 
  -2   6  12     4921.66     5669.04    155.55 o 
   0   6  12     3136.62     3607.01    151.42 o 
   2   6  12     1280.15     1287.03    202.67 o 
   4   6  12      762.83      789.38     52.13 o 
   6   6  12      934.03      897.81     74.56 o 
   8   6  12      299.37      252.28     43.99 o 
  10   6  12      346.56      346.72     46.61 o 
  12   6  12      585.10      421.43     49.46 o 
 -13   7  12      240.24      203.15     52.69 o 
 -11   7  12       95.83       88.57     55.98 o 
  -9   7  12      185.89      167.71     59.58 o 
  -7   7  12       50.54       64.18     75.04 o 
  -5   7  12      102.83      139.74     51.31 o 
  -3   7  12      637.57      680.32     74.65 o 
  -1   7  12       61.47      143.27     63.14 o 
   1   7  12       13.51       -8.20     49.18 o 
   3   7  12       22.17      -19.97     77.26 o 
   5   7  12      204.13      262.18    122.84 o 
   7   7  12       54.72       81.60    101.57 o 
 -26   0  13     3785.92     4154.82    187.50 o 
 -24   0  13      908.78      947.69     81.89 o 
 -22   0  13     9034.07     8969.45    319.80 o 
 -20   0  13    15435.26    15912.76    716.96 o 
 -18   0  13     8086.37     7417.63    180.14 o 
 -16   0  13      391.88      469.66     52.84 o 
 -14   0  13    24800.33    25033.08    382.95 o 
 -12   0  13    16035.62    17006.32    235.91 o 
 -10   0  13       41.92       22.66     15.24 o 
  -8   0  13    14657.72    13616.52    169.01 o 
  -6   0  13    90917.73    99673.24   1609.29 o 
  -4   0  13    12910.17    13331.92    126.38 o 
  -2   0  13    27683.41    30114.67    513.50 o 
   0   0  13    86057.98    86034.34   1169.33 o 
   2   0  13    14076.97    12968.86    199.62 o 
   4   0  13     8136.77     8817.18    226.37 o 
   6   0  13    14153.81    12866.04    231.56 o 
   8   0  13     5897.92     5545.45    233.96 o 
  10   0  13    19287.38    19672.29    442.31 o 
  12   0  13     1181.02     1407.45     95.49 o 
  14   0  13      134.32      200.62     62.83 o 
  16   0  13     7714.35     7682.44    226.94 o 
  18   0  13       61.72       46.49     63.59 o 
  20   0  13       80.72      115.93     77.65 o 
 -27   1  13     2778.04     2926.46    132.82 o 
 -25   1  13       25.20       80.74     47.47 o 
 -23   1  13     2190.20     2247.22     84.35 o 
 -21   1  13      442.06      440.01     47.19 o 
 -19   1  13     2297.50     2132.87     59.56 o 
 -17   1  13     6320.09     5750.44    102.75 o 
 -15   1  13       61.29      106.05     22.91 o 
 -13   1  13    17872.33    16759.01    240.13 o 
 -11   1  13      264.54      250.72     17.19 o 
  -9   1  13       76.95       69.38     11.53 o 
  -7   1  13    29196.04    28945.12    267.41 o 
  -5   1  13    11987.57    12946.01     88.07 o 
  -3   1  13     9837.58     8707.48    136.92 o 
  -1   1  13    33475.87    31211.08    310.26 o 
   1   1  13    32677.86    32476.78    336.21 o 
   3   1  13     6864.35     6306.94     78.48 o 
   5   1  13    34773.83    32641.64    357.94 o 
   7   1  13    34045.89    32672.26    387.55 o 
   9   1  13     2676.21     2355.71     62.39 o 
  11   1  13     6729.34     6440.13    116.35 o 
  13   1  13    24347.47    24015.37    393.89 o 
  15   1  13      415.51      347.58     51.86 o 
  17   1  13      426.13      426.34     65.72 o 
  19   1  13     2764.30     2977.19    117.96 o 
 -26   2  13     2281.66     2444.35     86.89 o 
 -24   2  13     1344.09     1331.46     70.95 o 
 -22   2  13     8800.50     8514.77    157.86 o 
 -20   2  13    13193.21    13739.43    275.15 o 
 -18   2  13    13834.99    13038.54    176.77 o 
 -16   2  13     1079.16     1212.40     42.08 o 
 -14   2  13    20779.37    20498.97    219.84 o 
 -12   2  13    33113.56    32315.19    400.07 o 
 -10   2  13        5.55       26.03     10.97 o 
  -8   2  13     9704.64     9467.29     91.96 o 
  -6   2  13   102731.71   112066.31   2547.28 o 
  -4   2  13    20262.67    22801.38    378.28 o 
  -2   2  13    11140.69    12742.48    111.68 o 
   0   2  13    89122.67    93090.18   2709.51 o 
   2   2  13    29211.13    27572.82    810.34 o 
   4   2  13    12466.36    12031.39    305.93 o 
   6   2  13    15712.64    14139.58    269.13 o 
   8   2  13    12298.88    11312.89    243.96 o 
  10   2  13    12953.39    12681.71    425.53 o 
  12   2  13     2409.40     2451.72     85.55 o 
  14   2  13       31.54       14.95     34.70 o 
  16   2  13     4595.28     4694.02    134.55 o 
  18   2  13       17.02       87.27     50.83 o 
  20   2  13      139.29      157.55     60.35 o 
 -25   3  13        0.20       10.45     31.14 o 
 -23   3  13     1431.48     1505.33     69.59 o 
 -21   3  13        1.83       39.13     32.51 o 
 -19   3  13      379.56      367.93     42.46 o 
 -17   3  13     4834.48     4642.63     98.97 o 
 -15   3  13      893.26      823.62     38.21 o 
 -13   3  13     9587.15     9317.41    103.30 o 
 -11   3  13       36.47       82.40     19.36 o 
  -9   3  13     3328.03     3216.67     33.58 o 
  -7   3  13    18909.85    21131.51    226.35 o 
  -5   3  13     6384.33     6907.81    132.36 o 
  -3   3  13    17378.96    18467.34    314.07 o 
  -1   3  13    33516.05    34055.23    571.47 o 
   1   3  13    25984.29    25826.68    443.30 o 
   3   3  13     8719.93     8786.14    130.88 o 
   5   3  13    31550.87    30829.03    507.48 o 
   7   3  13    20915.70    19957.75    442.01 o 
   9   3  13     2562.82     2347.60     71.69 o 
  11   3  13     6663.00     6283.29    219.11 o 
  13   3  13    13201.46    13014.49    446.37 o 
  15   3  13      847.65      767.67     80.15 o 
  17   3  13      444.31      428.58     60.23 o 
  19   3  13     1379.39     1638.28     94.03 o 
 -24   4  13      667.75      554.90     63.63 o 
 -22   4  13     4589.48     4243.57    132.16 o 
 -20   4  13     6731.01     6803.49    172.07 o 
 -18   4  13     5346.19     5125.80    116.99 o 
 -16   4  13      186.23      245.86     36.18 o 
 -14   4  13     9224.73     8979.57    168.59 o 
 -12   4  13     9889.39     9088.59    145.62 o 
 -10   4  13       70.30       61.05     11.84 o 
  -8   4  13     4723.81     4756.19     60.35 o 
  -6   4  13    36267.41    40829.14    625.12 o 
  -4   4  13     5397.98     6091.39    131.55 o 
  -2   4  13     4281.67     4747.71    149.01 o 
   0   4  13    36146.00    37902.78    691.50 o 
   2   4  13     7471.63     7635.79    205.31 o 
   4   4  13     7135.67     7124.28    189.34 o 
   6   4  13     7208.33     6427.19    148.11 o 
   8   4  13     3628.87     3297.64     80.35 o 
  10   4  13     6521.16     5892.74    201.07 o 
  12   4  13     1150.21     1158.07     71.46 o 
  14   4  13        0.14       14.78     25.39 o 
  16   4  13     2791.91     2787.08    153.01 o 
 -21   5  13      144.13      125.98     40.45 o 
 -19   5  13      249.19      233.88     38.08 o 
 -17   5  13     1704.02     1727.02     65.33 o 
 -15   5  13      140.81      130.57     29.38 o 
 -13   5  13     5162.21     5057.32    135.60 o 
 -11   5  13       38.05       28.50     13.60 o 
  -9   5  13       90.63       95.40     14.91 o 
  -7   5  13     5008.41     5763.71    137.15 o 
  -5   5  13      774.40      975.39     88.74 o 
  -3   5  13     4110.13     4600.50    122.97 o 
  -1   5  13     5764.48     6099.69    203.57 o 
   1   5  13     6713.59     7316.74    198.07 o 
   3   5  13     1860.24     1898.76     73.63 o 
   5   5  13     5886.66     5767.53    432.24 o 
   7   5  13     6886.72     6422.34    213.89 o 
   9   5  13      376.94      320.78     30.08 o 
  11   5  13     1145.83     1058.67     77.44 o 
  13   5  13     5663.86     5395.87    271.10 o 
  15   5  13      134.94      111.19     34.40 o 
 -18   6  13     1097.65     1207.10    120.51 o 
 -16   6  13        3.24      -40.92     70.56 o 
 -14   6  13     3249.96     3413.39    250.24 o 
 -12   6  13     1606.97     1650.82    102.48 o 
 -10   6  13       81.49      130.16     52.78 o 
  -8   6  13     2055.31     2103.81    117.43 o 
  -6   6  13     8744.62     9404.05    341.21 o 
  -4   6  13     1316.30     1514.66    117.80 o 
  -2   6  13     1385.89     1431.97     92.89 o 
   0   6  13     8109.25     8926.05    323.60 o 
   2   6  13     1497.13     1777.12    142.05 o 
   4   6  13     2001.88     2328.09    133.48 o 
   6   6  13     1783.72     2058.45    153.98 o 
   8   6  13      658.79      624.52     58.96 o 
  10   6  13     1973.46     1893.95    153.62 o 
  12   6  13      209.30      194.30     44.01 o 
 -13   7  13     1230.34     1398.97    102.58 o 
 -11   7  13        0.88       39.51     46.08 o 
  -9   7  13      346.25      385.74     91.86 o 
  -7   7  13     1558.37     1767.73    101.52 o 
  -5   7  13      202.43      173.67     56.37 o 
  -3   7  13     1604.27     1825.17    102.78 o 
  -1   7  13     2297.48     2510.82    183.41 o 
   1   7  13     1938.26     2024.55    134.98 o 
   3   7  13      534.65      792.17    155.83 o 
   5   7  13     2353.60     2667.78    233.53 o 
   7   7  13     1633.03     1478.87    317.30 o 
 -26   0  14      628.91      671.33     82.62 o 
 -24   0  14      511.14      592.52     78.10 o 
 -22   0  14      981.30      999.25     81.37 o 
 -20   0  14      174.23      174.25     70.14 o 
 -18   0  14       23.54       -1.34     41.22 o 
 -16   0  14     2028.97     1963.09     71.77 o 
 -14   0  14     1952.55     1471.26     58.04 o 
 -12   0  14       15.49       40.53     27.07 o 
 -10   0  14     2507.08     2470.12     95.11 o 
  -8   0  14     3187.83     2914.03     56.15 o 
  -6   0  14     2348.75     2946.60     95.18 o 
  -4   0  14     6481.12     7194.06     91.66 o 
  -2   0  14    28410.74    26628.18    389.10 o 
   0   0  14    28442.45    28752.80    345.45 o 
   2   0  14    22251.46    22576.85    347.05 o 
   4   0  14    21117.57    20169.57    717.95 o 
   6   0  14     1697.88     1694.49     64.50 o 
   8   0  14      251.00      196.26     43.38 o 
  10   0  14      778.68      808.95     69.22 o 
  12   0  14        8.98        1.93     32.94 o 
  14   0  14       30.76       81.47     67.21 o 
  16   0  14     1165.57     1117.47    127.31 o 
  18   0  14     1106.36     1311.45    199.45 o 
  20   0  14       71.54       80.94     89.65 o 
 -27   1  14       12.64       58.62     39.69 o 
 -25   1  14      618.52      637.27     54.24 o 
 -23   1  14       24.42       34.58     30.69 o 
 -21   1  14        8.08       26.21     24.65 o 
 -19   1  14      296.69      280.30     32.15 o 
 -17   1  14       12.48       57.62     23.08 o 
 -15   1  14       82.21      176.96     23.69 o 
 -13   1  14     1494.74     1506.34     37.83 o 
 -11   1  14     1474.46     1249.69     29.28 o 
  -9   1  14       28.61       26.27     10.91 o 
  -7   1  14       28.10        6.14     10.16 o 
  -5   1  14      405.21      328.36     14.31 o 
  -3   1  14     2017.91     2051.69     38.98 o 
  -1   1  14     5076.68     5729.93     62.70 o 
   1   1  14    12407.41    11806.67    119.42 o 
   3   1  14     2615.19     2401.10     52.16 o 
   5   1  14     1083.69     1012.01     35.76 o 
   7   1  14      544.74      612.18     47.78 o 
   9   1  14     1460.90     1555.97     58.98 o 
  11   1  14    10533.36    10803.30    188.84 o 
  13   1  14     2402.43     2167.51     81.50 o 
  15   1  14      158.90      148.33     49.30 o 
  17   1  14     2051.12     2314.94     98.31 o 
  19   1  14        2.18      -16.72     45.32 o 
 -26   2  14      374.14      418.06     53.54 o 
 -24   2  14     1152.66     1222.43     74.05 o 
 -22   2  14     1108.96     1210.03     67.58 o 
 -20   2  14        8.14       50.21     29.92 o 
 -18   2  14      496.75      470.21     40.22 o 
 -16   2  14     1676.25     1576.16     44.01 o 
 -14   2  14     2380.11     2106.19     46.94 o 
 -12   2  14       24.53       81.75     23.33 o 
 -10   2  14     5461.57     5307.34    109.03 o 
  -8   2  14     7054.45     7032.01     86.43 o 
  -6   2  14     3057.99     3657.91     62.86 o 
  -4   2  14    12297.01    12324.91    415.79 o 
  -2   2  14    29716.43    31293.11    418.43 o 
   0   2  14    27268.72    30363.09    320.72 o 
   2   2  14    20204.95    20185.76    583.48 o 
   4   2  14    19396.45    19027.56    352.73 o 
   6   2  14     1935.58     1856.19     56.85 o 
   8   2  14       12.66       34.07     22.16 o 
  10   2  14     1227.14     1310.56     59.02 o 
  12   2  14        6.49       45.03     31.16 o 
  14   2  14      602.11      690.69     61.52 o 
  16   2  14     1199.82     1159.88     74.06 o 
  18   2  14      550.55      670.02     71.19 o 
 -25   3  14      551.30      364.60     52.22 o 
 -23   3  14        1.30       -4.98     26.11 o 
 -21   3  14       86.30      122.29     38.50 o 
 -19   3  14       64.72       62.25     32.88 o 
 -17   3  14      117.97      148.76     28.79 o 
 -15   3  14        5.39       25.34     16.11 o 
 -13   3  14     1405.32     1367.60     32.72 o 
 -11   3  14     1221.72     1119.46     27.95 o 
  -9   3  14       65.85       48.36      9.15 o 
  -7   3  14     1068.15     1232.48     45.75 o 
  -5   3  14     3011.49     2926.54    104.25 o 
  -3   3  14       11.50       20.53     32.19 o 
  -1   3  14     5303.26     5116.48    134.78 o 
   1   3  14     8690.14     8455.97    130.75 o 
   3   3  14     2273.07     2181.88     42.16 o 
   5   3  14      560.36      590.99     41.17 o 
   7   3  14        0.74       26.43     23.29 o 
   9   3  14      554.86      616.82     40.45 o 
  11   3  14     7978.63     7762.01    274.03 o 
  13   3  14      962.88      854.85     61.15 o 
  15   3  14      147.49      131.59     48.48 o 
  17   3  14     2186.51     2370.30    110.26 o 
 -24   4  14      409.17      372.07     51.34 o 
 -22   4  14      486.89      430.61     47.87 o 
 -20   4  14        0.62       10.53     28.05 o 
 -18   4  14       59.78      105.69     38.44 o 
 -16   4  14      615.18      593.82     40.52 o 
 -14   4  14      828.29      974.22     31.27 o 
 -12   4  14        8.80       53.07     15.56 o 
 -10   4  14     1696.16     1633.07     34.30 o 
  -8   4  14     2672.01     2705.23    115.11 o 
  -6   4  14     1136.28     1340.78     81.96 o 
  -4   4  14     5313.53     5410.21    124.64 o 
  -2   4  14    11473.11    11889.16    256.29 o 
   0   4  14     9767.23    11199.97    257.21 o 
   2   4  14     9026.08     9057.34    313.97 o 
   4   4  14     8294.86     7642.23    196.90 o 
   6   4  14      732.59      746.63     34.39 o 
   8   4  14      176.46      163.41     22.76 o 
  10   4  14      814.02      842.72     51.76 o 
  12   4  14        6.81       56.39     34.92 o 
  14   4  14      201.47      215.27     43.58 o 
  16   4  14      531.55      221.47    119.48 o 
 -21   5  14       30.92       -3.56     23.88 o 
 -19   5  14       30.54       51.77     28.93 o 
 -17   5  14        1.50       20.04     21.68 o 
 -15   5  14      194.52      123.61     30.87 o 
 -13   5  14      286.39      225.15     23.92 o 
 -11   5  14       25.27       33.07     12.24 o 
  -9   5  14        2.87      -19.56     31.91 o 
  -7   5  14       96.68       90.63     43.13 o 
  -5   5  14      377.50      328.40     62.99 o 
  -3   5  14       71.89      151.11     47.06 o 
  -1   5  14     1037.38      859.54    135.27 o 
   1   5  14     1904.13     2022.96    143.46 o 
   3   5  14      288.01      251.95     64.61 o 
   5   5  14      246.73      233.26     42.32 o 
   7   5  14        0.74       -0.35     10.00 o 
   9   5  14      246.24      203.38     26.30 o 
  11   5  14     1886.17     1650.55     84.66 o 
  13   5  14      379.63      307.23     64.30 o 
 -18   6  14        0.02       33.44     63.12 o 
 -16   6  14      200.38      207.43     76.78 o 
 -14   6  14      163.82      305.51     63.05 o 
 -12   6  14       22.12        0.91     34.66 o 
 -10   6  14      303.95      347.39     84.72 o 
  -8   6  14      394.36      446.79     72.46 o 
  -6   6  14      197.97      221.79     58.80 o 
  -4   6  14     1464.67     1402.78     89.88 o 
  -2   6  14     2296.09     2602.63    112.71 o 
   0   6  14     1760.16     1991.80    128.82 o 
   2   6  14     2367.84     2812.19    174.71 o 
   4   6  14     1934.91     2398.75    215.23 o 
   6   6  14       30.44       73.17     79.28 o 
   8   6  14      123.32      154.34     75.72 o 
  10   6  14      205.16      184.35     84.78 o 
 -13   7  14      125.37      116.62     59.21 o 
 -11   7  14        5.48        8.82     44.74 o 
  -9   7  14        1.38       48.35     56.65 o 
  -7   7  14      107.70       58.50     48.86 o 
  -5   7  14      124.94      121.41     55.71 o 
  -3   7  14       33.82       28.89     61.95 o 
  -1   7  14      339.23      339.85     76.83 o 
   1   7  14      591.23      712.04    103.97 o 
   3   7  14       47.89       64.24     97.67 o 
   5   7  14      135.02      190.12    121.97 o 
 -26   0  15      445.00      461.53     73.98 o 
 -24   0  15     4764.75     4943.53    249.75 o 
 -22   0  15     1104.13      955.69     97.81 o 
 -20   0  15     4673.89     4824.67    230.41 o 
 -18   0  15    41680.61    42267.07   1304.92 o 
 -16   0  15     7406.50     7590.50    238.38 o 
 -14   0  15     4463.95     4293.15     88.96 o 
 -12   0  15    92926.46    91365.37   1334.66 o 
 -10   0  15    12715.17    12091.86    193.46 o 
  -8   0  15     8599.34     8642.18    119.86 o 
  -6   0  15    23646.80    24879.38    262.32 o 
  -4   0  15    32892.03    34377.07    413.25 o 
  -2   0  15    26118.48    27214.49    407.25 o 
   0   0  15     2140.30     1996.95     43.42 o 
   2   0  15    25290.37    25212.85    384.58 o 
   4   0  15       25.94       54.49     26.33 o 
   6   0  15    14349.19    14597.33    310.00 o 
   8   0  15     4781.82     4144.00    135.93 o 
  10   0  15     1861.24     1885.64     91.15 o 
  12   0  15    10333.18     9803.17    232.61 o 
  14   0  15        0.22       34.35     48.75 o 
  16   0  15      280.82      306.64     77.83 o 
  18   0  15      869.82      969.43    115.36 o 
 -27   1  15        0.25       17.67     34.47 o 
 -25   1  15     2190.80     2405.68    102.31 o 
 -23   1  15     2455.44     2380.90    102.14 o 
 -21   1  15     5404.60     5349.08    124.99 o 
 -19   1  15     5925.62     5813.26    115.28 o 
 -17   1  15     2146.43     2210.53     53.26 o 
 -15   1  15    21521.51    21389.81    297.85 o 
 -13   1  15      987.55      903.71     33.56 o 
 -11   1  15    15643.81    15899.01    227.28 o 
  -9   1  15     7093.05     6958.51     76.97 o 
  -7   1  15     2486.61     2613.56     35.01 o 
  -5   1  15    80097.43    84760.48    797.95 o 
  -3   1  15     5914.83     7156.57     83.04 o 
  -1   1  15      408.69      478.20     20.39 o 
   1   1  15    41119.41    39143.02    438.13 o 
   3   1  15     2953.18     3192.00     73.87 o 
   5   1  15      650.60      633.14     39.67 o 
   7   1  15     6869.28     7014.22    122.33 o 
   9   1  15    20217.74    19272.53    270.91 o 
  11   1  15     1212.98     1156.06     59.34 o 
  13   1  15     1140.34     1213.20     73.84 o 
  15   1  15     6307.12     6636.56    157.25 o 
  17   1  15      214.58      200.47     52.84 o 
  19   1  15      573.81      594.89     75.04 o 
 -26   2  15       75.68       77.39     40.69 o 
 -24   2  15     2949.18     3031.71     85.32 o 
 -22   2  15       76.00       51.27     28.02 o 
 -20   2  15     1506.85     1475.70     54.02 o 
 -18   2  15    31604.31    30380.88    323.97 o 
 -16   2  15     2745.27     2685.26     50.62 o 
 -14   2  15     2174.02     2185.06     48.19 o 
 -12   2  15    82638.02    81747.77    999.33 o 
 -10   2  15     3895.86     3609.04     50.96 o 
  -8   2  15     4798.17     4833.29     86.16 o 
  -6   2  15    39548.23    42105.94    426.61 o 
  -4   2  15    18066.49    18782.97    239.92 o 
  -2   2  15     8980.80     8849.35     84.81 o 
   0   2  15     8778.68     8584.69    111.04 o 
   2   2  15     9203.97     8865.68    240.53 o 
   4   2  15     1026.32     1040.70     50.50 o 
   6   2  15     7195.25     7452.45    132.53 o 
   8   2  15      582.26      569.49     46.52 o 
  10   2  15      548.37      580.43     50.46 o 
  12   2  15     8964.32     8405.61    148.32 o 
  14   2  15      523.35      330.39     54.53 o 
  16   2  15      572.67      599.82     67.54 o 
  18   2  15      893.79      959.69     78.17 o 
 -25   3  15     2523.15     2594.34     89.72 o 
 -23   3  15     2646.63     2499.72     74.10 o 
 -21   3  15     3339.41     3112.58     87.72 o 
 -19   3  15     4898.69     4534.59     89.65 o 
 -17   3  15     2097.07     1885.62     49.30 o 
 -15   3  15    14326.43    13499.93    238.04 o 
 -13   3  15       37.30      104.08     17.55 o 
 -11   3  15    10406.75    10363.19    104.01 o 
  -9   3  15     8295.51     7999.22    100.03 o 
  -7   3  15     3388.01     3273.11     42.25 o 
  -5   3  15    35919.18    37949.94    560.90 o 
  -3   3  15      198.08      397.32     89.60 o 
  -1   3  15        1.35      -16.10     37.86 o 
   1   3  15    15717.97    14864.46    211.15 o 
   3   3  15      180.00      215.73     24.36 o 
   5   3  15     2546.43     2506.96     80.88 o 
   7   3  15     3246.10     2993.10    107.51 o 
   9   3  15    10614.85     9648.65    377.48 o 
  11   3  15     2119.62     1831.22     67.13 o 
  13   3  15      397.15      370.02     50.17 o 
  15   3  15     4218.43     4240.44    126.73 o 
  17   3  15      546.94      504.25     63.77 o 
 -24   4  15     1532.11     1647.93     69.77 o 
 -22   4  15       59.10       73.74     33.38 o 
 -20   4  15      889.13      847.28     47.14 o 
 -18   4  15    16677.54    15996.33    369.66 o 
 -16   4  15     2321.81     2237.05     59.45 o 
 -14   4  15     1214.40     1210.75     34.36 o 
 -12   4  15    34390.16    33755.40    466.05 o 
 -10   4  15     1395.61     1479.83     57.45 o 
  -8   4  15     3160.05     3206.61    116.72 o 
  -6   4  15    13969.00    14809.31    321.28 o 
  -4   4  15     8312.21     8915.95    171.97 o 
  -2   4  15     5841.08     5788.89    166.51 o 
   0   4  15     2532.73     2685.47    123.08 o 
   2   4  15     4638.76     5150.38    187.65 o 
   4   4  15       31.72       38.31      9.60 o 
   6   4  15     3449.03     3097.25    133.54 o 
   8   4  15      693.21      586.32     37.32 o 
  10   4  15      463.39      580.50     53.36 o 
  12   4  15     4093.95     3846.52    167.77 o 
  14   4  15      151.47      118.49     43.66 o 
 -21   5  15     1955.10     1877.65    116.04 o 
 -19   5  15      808.39      703.68     60.29 o 
 -17   5  15      323.25      238.94     30.84 o 
 -15   5  15     4571.92     4312.52    104.17 o 
 -13   5  15      335.30      388.40     44.48 o 
 -11   5  15     4590.57     4289.87    127.69 o 
  -9   5  15      747.96      861.80     70.52 o 
  -7   5  15      577.91      512.67     76.74 o 
  -5   5  15    14740.30    15410.40    276.32 o 
  -3   5  15     1072.68     1138.88     79.29 o 
  -1   5  15      275.45      297.97     83.41 o 
   1   5  15     8387.33     8932.28    234.04 o 
   3   5  15      521.03      405.71     58.66 o 
   5   5  15      163.35      146.49     25.13 o 
   7   5  15     2380.21     2162.22     84.41 o 
   9   5  15     4420.70     3909.48    269.97 o 
  11   5  15      112.15       80.00     31.08 o 
  13   5  15      339.02      370.36     66.64 o 
 -18   6  15     5259.69     5234.51    258.48 o 
 -16   6  15      822.80      739.48    103.37 o 
 -14   6  15      309.70      306.09     64.36 o 
 -12   6  15     8825.80     9524.68    288.20 o 
 -10   6  15      355.74      416.13     67.17 o 
  -8   6  15      871.17      820.66     78.07 o 
  -6   6  15     2784.45     3303.43    159.29 o 
  -4   6  15     2743.47     3049.57    120.25 o 
  -2   6  15     1873.40     2040.06    118.29 o 
   0   6  15      264.98      346.39     81.43 o 
   2   6  15     1953.41     2321.81    204.66 o 
   4   6  15        2.01       79.61    103.89 o 
   6   6  15     1847.59     2057.21    142.02 o 
   8   6  15      579.94      650.54    107.74 o 
  10   6  15      175.91      185.07    102.16 o 
 -11   7  15     1201.81     1115.87    186.59 o 
  -9   7  15      325.18      365.07     70.91 o 
  -7   7  15      125.39       71.21     52.34 o 
  -5   7  15     2413.38     2618.09    136.69 o 
  -3   7  15       47.76       76.88     70.86 o 
  -1   7  15       46.51       53.26     54.93 o 
   1   7  15     1390.88     1630.43    133.88 o 
   3   7  15       44.19       30.38     91.59 o 
 -26   0  16      499.46      441.13     72.93 o 
 -24   0  16     2508.84     2862.13    136.30 o 
 -22   0  16      583.88      593.57     64.18 o 
 -20   0  16       34.17       30.05     45.92 o 
 -18   0  16     1091.48     1261.15     67.03 o 
 -16   0  16       28.14       24.38     26.25 o 
 -14   0  16     4082.53     4155.23     82.51 o 
 -12   0  16     3044.84     3279.06     82.03 o 
 -10   0  16     6052.06     6038.94     96.32 o 
  -8   0  16    20347.08    20131.87    245.02 o 
  -6   0  16    10779.72    11245.28    128.68 o 
  -4   0  16       14.45       21.78     16.42 o 
  -2   0  16    11031.27    10584.71    159.07 o 
   0   0  16    22392.91    21026.21    271.80 o 
   2   0  16     3054.87     2764.14    169.29 o 
   4   0  16     9689.50     9492.83    190.97 o 
   6   0  16    20743.96    20960.14    385.78 o 
   8   0  16     1194.97     1108.29     70.75 o 
  10   0  16        0.23       43.16     50.35 o 
  12   0  16      487.05      526.08     73.61 o 
  14   0  16        4.43       42.73     63.75 o 
  16   0  16     1094.60     1337.04    174.93 o 
  18   0  16      395.32      407.99    117.78 o 
 -27   1  16      569.47      549.24     57.13 o 
 -25   1  16        0.23       17.14     28.31 o 
 -23   1  16      287.44      357.45     44.09 o 
 -21   1  16     2291.51     2293.12    103.38 o 
 -19   1  16      955.64      946.55     45.38 o 
 -17   1  16     1550.01     1622.99     46.83 o 
 -15   1  16      343.56      354.97     29.88 o 
 -13   1  16     5597.69     5493.16     70.75 o 
 -11   1  16     9711.40     9245.78    112.53 o 
  -9   1  16     1221.92     1266.60     34.41 o 
  -7   1  16        3.43       12.83      8.02 o 
  -5   1  16     5943.44     6347.26     61.33 o 
  -3   1  16     4298.31     3818.49    114.71 o 
  -1   1  16     1080.27     1061.57     32.64 o 
   1   1  16       15.40        2.44     11.25 o 
   3   1  16     4447.35     4246.22     75.35 o 
   5   1  16      988.86      975.80     42.47 o 
   7   1  16     1262.73     1165.68     47.08 o 
   9   1  16     1273.35     1285.41     59.05 o 
  11   1  16      212.89      264.76     44.73 o 
  13   1  16     7037.40     7334.14    204.06 o 
  15   1  16     2187.68     2202.13    110.23 o 
  17   1  16     1221.00     1127.18     99.60 o 
 -26   2  16      166.21      108.90     38.72 o 
 -24   2  16     2680.56     2923.87     83.55 o 
 -22   2  16      147.67      121.69     40.83 o 
 -20   2  16        0.44       10.85     20.87 o 
 -18   2  16     2698.40     2834.02     78.73 o 
 -16   2  16       31.61       17.40     18.96 o 
 -14   2  16     2537.13     2453.33     48.51 o 
 -12   2  16      193.40      194.06     19.80 o 
 -10   2  16     4119.53     4041.90     81.30 o 
  -8   2  16     8619.45     8216.04    106.87 o 
  -6   2  16     3380.02     3304.81     68.98 o 
  -4   2  16      108.20      198.82     15.86 o 
  -2   2  16     6518.03     6533.86     70.42 o 
   0   2  16    13717.08    13427.50    138.19 o 
   2   2  16     2317.21     2013.04     36.09 o 
   4   2  16     7591.44     7569.49    126.99 o 
   6   2  16    16850.26    16744.28    338.51 o 
   8   2  16     1313.21     1285.07     56.04 o 
  10   2  16      263.55      237.78     41.95 o 
  12   2  16      573.02      596.27     64.39 o 
  14   2  16        0.27       10.14     39.06 o 
  16   2  16      304.38      572.61    129.90 o 
 -25   3  16       21.18       70.80     35.78 o 
 -23   3  16      303.13      308.76     44.70 o 
 -21   3  16     2294.94     2203.18     66.72 o 
 -19   3  16      967.73      875.82     59.89 o 
 -17   3  16     1116.75     1135.50     47.24 o 
 -15   3  16     1582.85     1471.14     39.51 o 
 -13   3  16     2660.97     2425.31     39.70 o 
 -11   3  16     4316.01     4105.31     60.40 o 
  -9   3  16        1.91       25.12     14.77 o 
  -7   3  16        2.57       40.36     28.82 o 
  -5   3  16     2097.45     2107.00     78.96 o 
  -3   3  16      711.86      808.58     71.36 o 
  -1   3  16      504.48      533.35     62.14 o 
   1   3  16        8.06       21.82     13.77 o 
   3   3  16     2405.07     2224.51     76.07 o 
   5   3  16      646.81      614.98     35.21 o 
   7   3  16      587.72      566.84     41.37 o 
   9   3  16      867.35      820.64     46.05 o 
  11   3  16       54.27       35.77     32.72 o 
  13   3  16     2722.86     2651.85    120.67 o 
  15   3  16     1200.13     1202.14     82.72 o 
 -22   4  16      100.41      117.24     37.22 o 
 -20   4  16        0.84       -9.86     26.95 o 
 -18   4  16     1355.09     1323.74     49.93 o 
 -16   4  16        9.68       33.09     23.77 o 
 -14   4  16     1543.69     1391.64     40.24 o 
 -12   4  16      155.53      143.76     26.85 o 
 -10   4  16     1109.57     1230.15     54.51 o 
  -8   4  16     3941.58     4254.77    108.62 o 
  -6   4  16     1677.00     1978.51    108.96 o 
  -4   4  16       47.51      101.19     48.22 o 
  -2   4  16     3596.58     3813.93    136.43 o 
   0   4  16     5365.82     5915.19    170.76 o 
   2   4  16      525.52      518.63     38.35 o 
   4   4  16     3105.77     3053.00    115.78 o 
   6   4  16     6833.11     6571.09    218.01 o 
   8   4  16      415.61      360.12     39.78 o 
  10   4  16      106.60       73.93     33.12 o 
  12   4  16      310.26      328.17     43.75 o 
  14   4  16        0.71       20.92     32.68 o 
 -21   5  16      658.87      528.92     92.40 o 
 -19   5  16      210.07      145.90     55.82 o 
 -17   5  16      432.94      386.94     52.65 o 
 -15   5  16      204.99      157.42     30.12 o 
 -13   5  16      562.54      524.77     53.07 o 
 -11   5  16     2697.05     2780.70    165.88 o 
  -9   5  16      179.62      234.23     54.14 o 
  -7   5  16        3.25       18.22     49.39 o 
  -5   5  16     1647.68     1773.77    127.32 o 
  -3   5  16      721.21      902.88     77.98 o 
  -1   5  16      206.46      232.56     81.70 o 
   1   5  16        6.09       32.53     60.42 o 
   3   5  16      721.10      985.46    103.08 o 
   5   5  16      157.01      123.03     25.64 o 
   7   5  16      483.45      435.26     47.80 o 
   9   5  16      223.12      216.72     38.98 o 
  11   5  16       42.20       34.27     28.26 o 
 -16   6  16        7.24       57.85     78.14 o 
 -14   6  16      502.63      508.57     83.28 o 
 -12   6  16      137.45      119.24     62.38 o 
 -10   6  16      417.07      496.99     74.17 o 
  -8   6  16     1466.65     1642.11     99.44 o 
  -6   6  16      783.89      913.78    109.55 o 
  -4   6  16       23.67       18.65     48.41 o 
  -2   6  16     1319.09     1360.67     95.88 o 
   0   6  16     1804.42     1886.90    129.11 o 
   2   6  16      129.43      252.31     94.93 o 
   4   6  16     1057.65     1165.02    119.81 o 
   6   6  16     2025.11     2522.81    159.87 o 
   8   6  16       65.66       70.32    104.61 o 
 -11   7  16      839.02      795.68     91.43 o 
  -9   7  16        0.45       -0.13     43.51 o 
  -7   7  16        2.36       -8.51     42.32 o 
  -5   7  16      469.51      378.14    100.87 o 
  -3   7  16      135.03      137.57     93.87 o 
  -1   7  16       19.33       36.30     60.85 o 
   1   7  16        9.71      -18.07     57.68 o 
   3   7  16      131.51      112.86    189.69 o 
 -26   0  17      153.14      151.33     64.57 o 
 -24   0  17     3305.79     3145.93    223.30 o 
 -22   0  17     5827.60     5563.73    219.73 o 
 -20   0  17      134.24       88.22     41.36 o 
 -18   0  17      407.48      617.74     60.76 o 
 -16   0  17    32069.71    31443.84   1037.11 o 
 -14   0  17     2698.74     2700.56     72.68 o 
 -12   0  17    10977.62    12164.09    230.47 o 
 -10   0  17    65592.56    67102.72    947.96 o 
  -8   0  17    18297.11    18604.14    243.19 o 
  -6   0  17      368.80      393.40     28.86 o 
  -4   0  17    18651.49    18567.63    292.01 o 
  -2   0  17     7880.22     7150.08    119.54 o 
   0   0  17     2103.39     1833.78     49.21 o 
   2   0  17     2488.25     2767.42    129.35 o 
   4   0  17    20248.98    18913.91    314.04 o 
   6   0  17     3925.87     3788.93    155.88 o 
   8   0  17     6562.56     6317.78    181.88 o 
  10   0  17     5060.33     4764.19    145.96 o 
  12   0  17     4096.29     4335.10    180.74 o 
  14   0  17     2324.13     2252.00    125.75 o 
  16   0  17      333.38      448.48     88.99 o 
  18   0  17      748.49      868.26    116.67 o 
 -27   1  17     1027.11     1151.74     89.52 o 
 -25   1  17      348.99      346.32     60.41 o 
 -23   1  17     2989.86     2994.63    112.56 o 
 -21   1  17      993.84      960.90     49.80 o 
 -19   1  17       46.91       66.44     28.04 o 
 -17   1  17     3349.40     3167.61     68.58 o 
 -15   1  17     2966.72     2938.72     54.97 o 
 -13   1  17       38.60       45.72     17.60 o 
 -11   1  17    14551.79    14267.31    149.04 o 
  -9   1  17    10097.91    10190.41    122.05 o 
  -7   1  17     2044.15     2023.20     29.98 o 
  -5   1  17     1114.39     1330.21     28.98 o 
  -3   1  17    61017.23    63960.53    868.03 o 
  -1   1  17     9492.57    10124.55    130.16 o 
   1   1  17      206.14      186.85     20.78 o 
   3   1  17    55709.68    53251.15    715.43 o 
   5   1  17      227.07      225.71     32.23 o 
   7   1  17      190.60      167.32     29.71 o 
   9   1  17    15884.44    15364.96    235.76 o 
  11   1  17     8296.54     8408.47    160.40 o 
  13   1  17      333.24      430.51     57.67 o 
  15   1  17     3130.99     3519.68    120.74 o 
  17   1  17     2178.02     2387.43    105.98 o 
 -26   2  17      430.93      388.62     61.41 o 
 -24   2  17     3420.17     3354.59     97.16 o 
 -22   2  17     4487.41     4307.23     96.03 o 
 -20   2  17      196.67      141.47     31.66 o 
 -18   2  17      609.95      644.76     34.78 o 
 -16   2  17    20264.17    19519.32    336.38 o 
 -14   2  17     1502.56     1513.79     36.36 o 
 -12   2  17     7083.91     7231.27    105.68 o 
 -10   2  17    30206.12    30047.71    560.60 o 
  -8   2  17    13809.80    14638.77    134.12 o 
  -6   2  17      710.41      719.14     20.11 o 
  -4   2  17     3262.47     3468.14     41.99 o 
  -2   2  17     9985.84     9977.09    123.36 o 
   0   2  17     1866.71     1786.17     38.25 o 
   2   2  17     5244.50     5261.86    127.75 o 
   4   2  17    26950.26    25237.75    543.63 o 
   6   2  17     2680.02     2554.41     78.75 o 
   8   2  17     7368.13     7045.29    129.33 o 
  10   2  17     8497.34     7808.61    156.17 o 
  12   2  17     3426.22     3370.17     93.80 o 
  14   2  17     2379.58     2222.97    103.06 o 
  16   2  17      928.23     1081.87     77.01 o 
 -25   3  17      302.44      384.98     46.12 o 
 -23   3  17     1468.53     1459.20     68.20 o 
 -21   3  17      512.49      456.48     45.89 o 
 -19   3  17        2.29        9.29     20.02 o 
 -17   3  17     1831.07     1838.34     51.10 o 
 -15   3  17     1363.43     1308.01     43.37 o 
 -13   3  17       64.26       51.15     13.63 o 
 -11   3  17     7099.35     7151.78    134.25 o 
  -9   3  17     7987.76     8202.74    138.77 o 
  -7   3  17       70.75       63.25     33.63 o 
  -5   3  17      764.53      800.91     57.93 o 
  -3   3  17    31054.32    32826.47    635.02 o 
  -1   3  17     9884.53    10255.06    223.42 o 
   1   3  17      173.07      212.49     15.38 o 
   3   3  17    30443.92    29511.84    624.81 o 
   5   3  17      998.31      905.37     33.32 o 
   7   3  17     1302.31     1090.44     49.39 o 
   9   3  17     8748.69     8061.52    263.58 o 
  11   3  17     6699.94     6064.84    310.55 o 
  13   3  17      867.97      845.39     60.54 o 
  15   3  17     2279.03     2273.55     92.27 o 
 -22   4  17     1699.37     1580.89     77.44 o 
 -20   4  17       24.67       16.88     26.47 o 
 -18   4  17      289.74      251.38     27.12 o 
 -16   4  17    10822.14     9829.68    293.58 o 
 -14   4  17      734.70      654.77     28.06 o 
 -12   4  17     3628.55     3472.80     65.53 o 
 -10   4  17    16529.86    16823.06    500.27 o 
  -8   4  17     7182.59     7679.54    166.53 o 
  -6   4  17      386.76      468.77     66.17 o 
  -4   4  17     2098.79     2561.19     97.18 o 
  -2   4  17     4534.73     5019.37    236.18 o 
   0   4  17     1006.12     1044.96     89.57 o 
   2   4  17     2094.14     2345.16    146.28 o 
   4   4  17    10350.30     9727.83    526.47 o 
   6   4  17     1117.23      978.96     68.63 o 
   8   4  17     3841.86     3530.19    187.64 o 
  10   4  17     2987.53     2770.42    138.71 o 
  12   4  17     1319.05     1194.44     87.84 o 
  14   4  17     1251.54     1108.23     97.49 o 
 -21   5  17      400.47      295.93     62.71 o 
 -19   5  17       56.20       71.87     38.48 o 
 -17   5  17      477.79      642.92    122.62 o 
 -15   5  17      386.90      456.50     69.23 o 
 -13   5  17      254.65      308.48     60.17 o 
 -11   5  17     3113.88     3270.19    123.93 o 
  -9   5  17     3065.84     3401.04    153.09 o 
  -7   5  17      411.06      521.42     88.01 o 
  -5   5  17      204.62      251.81     63.85 o 
  -3   5  17    10120.97    10994.69    231.60 o 
  -1   5  17     1427.19     1603.36    137.23 o 
   1   5  17        9.74       17.21     48.32 o 
   3   5  17    11425.05    12003.65    313.76 o 
   5   5  17       82.28      140.18     83.15 o 
   7   5  17        7.14       30.25     54.40 o 
   9   5  17     3248.27     3353.64    180.16 o 
  11   5  17     2310.29     1979.44    173.90 o 
 -16   6  17     4110.58     3904.87    191.37 o 
 -14   6  17      236.01      212.12     69.92 o 
 -12   6  17      999.49      985.18    103.91 o 
 -10   6  17     6014.62     6484.38    325.72 o 
  -8   6  17     2175.49     2421.69    129.54 o 
  -6   6  17      402.68      524.22     75.58 o 
  -4   6  17     1084.71     1242.55     95.05 o 
  -2   6  17     1501.94     1874.36    108.90 o 
   0   6  17      564.71      663.72    117.26 o 
   2   6  17      457.41      461.44     95.85 o 
   4   6  17     2817.85     3252.22    177.86 o 
   6   6  17      443.78      549.06    105.59 o 
   8   6  17      961.13      977.95    304.28 o 
  -9   7  17     1196.18     1389.99    107.35 o 
  -7   7  17       12.20       72.01     55.64 o 
  -5   7  17       95.72      157.21     88.53 o 
  -3   7  17     2646.45     2831.75    167.73 o 
  -1   7  17      527.65      455.23    100.09 o 
   1   7  17       50.89       19.60     83.56 o 
 -26   0  18      410.29      395.18     71.41 o 
 -24   0  18      846.04      724.65     80.34 o 
 -22   0  18     2226.36     2284.87    153.66 o 
 -20   0  18      859.80      755.39     61.41 o 
 -18   0  18      408.43      363.75     58.16 o 
 -16   0  18     1782.68     1788.23     87.14 o 
 -14   0  18     2376.34     2120.50     68.46 o 
 -12   0  18     7854.20     7079.81    154.31 o 
 -10   0  18     1401.39     1365.78     56.81 o 
  -8   0  18      818.34      895.35     43.79 o 
  -6   0  18    25238.83    26795.15    339.46 o 
  -4   0  18    21503.20    21577.58    323.81 o 
  -2   0  18      337.27      385.02     35.02 o 
   0   0  18     7724.23     7341.84    103.73 o 
   2   0  18     5585.97     5624.24     92.71 o 
   4   0  18      523.59      713.35     64.15 o 
   6   0  18     1972.73     2019.31    124.36 o 
   8   0  18    11758.49    11941.13    244.43 o 
  10   0  18      616.02      670.89     90.15 o 
  12   0  18        4.52      -22.36     44.19 o 
  14   0  18     1618.12     1867.44    119.05 o 
  16   0  18       42.21       84.68     81.08 o 
 -25   1  18       45.25       76.42     34.24 o 
 -23   1  18      359.04      375.97     42.03 o 
 -21   1  18      486.57      499.30     45.31 o 
 -19   1  18      149.52      137.26     26.71 o 
 -17   1  18       22.24       33.53     18.96 o 
 -15   1  18     2734.13     2757.83     54.26 o 
 -13   1  18      780.40      848.68     37.04 o 
 -11   1  18     3059.06     2942.04     60.53 o 
  -9   1  18    21099.82    21442.60    192.46 o 
  -7   1  18    10792.83    10683.44     87.59 o 
  -5   1  18      872.33      740.40     28.74 o 
  -3   1  18     9299.65     9443.63    161.69 o 
  -1   1  18     7185.88     6811.42     99.11 o 
   1   1  18     4360.42     4353.83     56.06 o 
   3   1  18      451.84      444.43     53.76 o 
   5   1  18     3043.18     3135.46     73.61 o 
   7   1  18      944.76     1022.46     53.50 o 
   9   1  18      796.15      915.27     52.32 o 
  11   1  18     1545.65     1647.34     71.02 o 
  13   1  18      501.64      518.88     56.36 o 
  15   1  18     1007.22     1204.38     95.14 o 
  17   1  18      158.21      105.23     62.46 o 
 -26   2  18      352.71      372.16     57.86 o 
 -24   2  18     1106.39      985.11     62.34 o 
 -22   2  18      977.38     1073.48     63.10 o 
 -20   2  18      589.32      558.39     41.08 o 
 -18   2  18      198.80      178.95     26.30 o 
 -16   2  18       72.94       90.06     23.01 o 
 -14   2  18     1701.61     1621.09     42.02 o 
 -12   2  18     5048.83     4589.71    104.25 o 
 -10   2  18     3880.09     3758.58    123.32 o 
  -8   2  18     1031.60      913.23     23.46 o 
  -6   2  18    19428.24    19532.81    311.64 o 
  -4   2  18    20650.18    21773.77    229.80 o 
  -2   2  18      115.49      191.06     23.49 o 
   0   2  18     4938.49     4715.06     78.41 o 
   2   2  18     5091.68     4870.45    112.23 o 
   4   2  18     1471.21     1474.60     65.82 o 
   6   2  18      851.45      687.35     39.60 o 
   8   2  18     7903.50     7575.89    237.67 o 
  10   2  18      156.50      119.77     34.57 o 
  12   2  18       26.47       44.71     32.69 o 
  14   2  18     1283.54     1405.97     83.24 o 
  16   2  18       49.63       75.29     46.59 o 
 -23   3  18      292.74      223.29     40.39 o 
 -21   3  18      190.19      213.30     33.59 o 
 -19   3  18       16.61       21.13     23.35 o 
 -17   3  18       19.05       30.28     19.43 o 
 -15   3  18     1384.50     1281.43     69.26 o 
 -13   3  18     2178.84     1944.89     74.70 o 
 -11   3  18     1771.30     1782.18     58.21 o 
  -9   3  18    11759.74    11845.97    146.72 o 
  -7   3  18     7907.77     8304.54    175.99 o 
  -5   3  18     1203.14     1175.94     66.71 o 
  -3   3  18     5773.05     6036.92    166.90 o 
  -1   3  18     6081.34     6098.05     89.66 o 
   1   3  18     3812.07     3758.21     85.68 o 
   3   3  18      449.66      433.13     31.60 o 
   5   3  18     1327.34     1212.46     49.24 o 
   7   3  18     1220.62     1239.38     62.60 o 
   9   3  18      914.23      899.14     57.41 o 
  11   3  18      789.08      761.69     87.61 o 
  13   3  18      400.37      342.48     49.04 o 
  15   3  18      887.63      946.41     70.74 o 
 -22   4  18      578.29      462.39     45.89 o 
 -20   4  18      165.28      143.80     33.15 o 
 -18   4  18      148.54      123.23     24.47 o 
 -16   4  18       91.76      103.27     18.37 o 
 -14   4  18      438.00      454.51     27.05 o 
 -12   4  18     1924.81     1790.91     43.92 o 
 -10   4  18     1122.05     1288.80     72.53 o 
  -8   4  18      166.80      240.41     54.88 o 
  -6   4  18     8652.52     8778.77    203.65 o 
  -4   4  18     8011.70     8892.59    185.11 o 
  -2   4  18       14.98       34.29     67.28 o 
   0   4  18     2441.63     2724.93    125.68 o 
   2   4  18     3097.62     3586.20    148.25 o 
   4   4  18      679.93      516.59     30.01 o 
   6   4  18      367.84      312.59     27.59 o 
   8   4  18     3926.21     3685.09    204.94 o 
  10   4  18       26.20       27.30     28.61 o 
  12   4  18       16.76       34.64     36.55 o 
 -19   5  18       51.37       60.10     80.34 o 
 -17   5  18        7.83       -8.51     59.29 o 
 -15   5  18      610.69      643.93     76.84 o 
 -13   5  18      142.62      120.10     68.47 o 
 -11   5  18      611.89      793.86     68.03 o 
  -9   5  18     4586.32     4475.06    217.47 o 
  -7   5  18     1250.64     1363.50    116.01 o 
  -5   5  18      200.38      224.03     58.13 o 
  -3   5  18     2658.03     2943.83    122.10 o 
  -1   5  18     1903.40     2238.41    155.84 o 
   1   5  18      759.61      970.35    124.89 o 
   3   5  18       21.32       63.65     73.97 o 
   5   5  18      524.97      715.00    127.51 o 
   7   5  18      287.82      348.33    134.59 o 
   9   5  18      234.42      333.36     76.95 o 
 -16   6  18      158.98      161.67     98.87 o 
 -14   6  18      110.99      150.41     62.99 o 
 -12   6  18      552.82      544.87     79.93 o 
 -10   6  18      100.72      171.15     63.69 o 
  -8   6  18       53.72       81.06     74.51 o 
  -6   6  18     2679.09     2775.59    124.92 o 
  -4   6  18     1733.14     2077.47    113.98 o 
  -2   6  18        1.74       14.89     45.86 o 
   0   6  18     1004.15     1251.53    119.53 o 
   2   6  18     1073.22     1312.35    129.53 o 
   4   6  18      275.82      388.85     97.98 o 
   6   6  18      208.93      264.61     94.22 o 
  -7   7  18      388.43      433.02    110.03 o 
  -5   7  18      115.75      205.96    106.95 o 
  -3   7  18      719.69      777.22    120.89 o 
 -26   0  19     2837.98     2844.09    167.86 o 
 -24   0  19      716.33      576.52    183.83 o 
 -22   0  19     4814.39     4769.75    233.63 o 
 -20   0  19    13959.81    13456.19    514.34 o 
 -18   0  19      712.40      671.18     58.83 o 
 -16   0  19     1045.76      958.67     59.06 o 
 -14   0  19    28223.86    27739.05    471.01 o 
 -12   0  19     3520.13     3727.51     96.02 o 
 -10   0  19      304.45      368.75     38.07 o 
  -8   0  19    38531.80    40569.23    467.57 o 
  -6   0  19     9420.39    10502.41    149.43 o 
  -4   0  19       94.98      209.57     54.48 o 
  -2   0  19     9297.78     8833.11    151.16 o 
   0   0  19     2206.24     2281.13     80.60 o 
   2   0  19       30.66       18.00     26.02 o 
   4   0  19     2979.66     2960.10     93.32 o 
   6   0  19     2282.33     2119.92     86.45 o 
   8   0  19     1077.93     1052.57     74.96 o 
  10   0  19      735.56      581.86     72.12 o 
  12   0  19       49.93      120.46     71.37 o 
  14   0  19      156.28      166.07     67.18 o 
  16   0  19      728.52      555.60     98.95 o 
 -25   1  19      346.66      349.57     47.48 o 
 -23   1  19     2576.94     2612.99     93.57 o 
 -21   1  19      458.38      412.49     41.39 o 
 -19   1  19       20.76       28.56     21.54 o 
 -17   1  19        5.78       20.96     18.27 o 
 -15   1  19     1927.34     2014.94     64.67 o 
 -13   1  19    14503.19    14238.75    160.94 o 
 -11   1  19      404.03      497.41     28.86 o 
  -9   1  19      622.61      545.13     20.21 o 
  -7   1  19     9451.81     9837.52     98.74 o 
  -5   1  19     7042.68     7156.26     72.17 o 
  -3   1  19      954.96     1000.25     49.10 o 
  -1   1  19    22482.84    22050.78    250.05 o 
   1   1  19      573.02      656.71     41.61 o 
   3   1  19     7361.66     7389.42    103.06 o 
   5   1  19    22203.68    21227.32    261.29 o 
   7   1  19     3725.65     3377.01     83.23 o 
   9   1  19     1691.17     1692.84     70.71 o 
  11   1  19     1163.02     1127.70     63.39 o 
  13   1  19     2257.90     2343.28     97.57 o 
  15   1  19      170.44      175.33     55.58 o 
 -24   2  19      553.54      438.06     46.24 o 
 -22   2  19     4225.36     4270.47     99.60 o 
 -20   2  19    12972.12    12011.09    198.68 o 
 -18   2  19      994.24      980.07     42.37 o 
 -16   2  19     1177.10     1158.53     37.96 o 
 -14   2  19    29412.04    28421.20    437.16 o 
 -12   2  19     1085.25     1083.24     40.07 o 
 -10   2  19      323.97      448.17     24.19 o 
  -8   2  19    38020.92    38116.49    774.90 o 
  -6   2  19     6560.38     6474.56    169.98 o 
  -4   2  19      232.67      230.10     15.04 o 
  -2   2  19    11593.14    11377.67    130.22 o 
   0   2  19      496.07      545.68     24.29 o 
   2   2  19      813.20      636.96     27.31 o 
   4   2  19     1047.14     1038.33     46.44 o 
   6   2  19      395.97      307.78     31.81 o 
   8   2  19     1472.88     1423.11     55.10 o 
  10   2  19       51.80       45.67     29.32 o 
  12   2  19      414.43      460.26     57.93 o 
  14   2  19      137.36       74.99     55.76 o 
 -23   3  19     2069.17     2085.03     77.36 o 
 -21   3  19      253.54      202.96     32.64 o 
 -19   3  19        6.13       34.54     20.48 o 
 -17   3  19      186.71      244.00     28.74 o 
 -15   3  19      391.25      457.21     24.20 o 
 -13   3  19     7669.38     7568.26    125.23 o 
 -11   3  19     1073.63     1212.25     40.20 o 
  -9   3  19       95.45      105.80     48.66 o 
  -7   3  19     6759.88     6938.17    150.93 o 
  -5   3  19     5993.85     6302.42    137.11 o 
  -3   3  19     1123.51     1082.05     82.15 o 
  -1   3  19    17748.05    17607.63    523.90 o 
   1   3  19        3.44        9.32      7.70 o 
   3   3  19     5868.73     5514.10    189.73 o 
   5   3  19    15862.72    15144.70    436.75 o 
   7   3  19     1132.78     1036.11     75.31 o 
   9   3  19     1849.57     1707.38    117.16 o 
  11   3  19     1029.74     1094.67     59.38 o 
  13   3  19      788.74      682.00     58.68 o 
 -22   4  19     1967.06     2107.16    107.04 o 
 -20   4  19     5660.93     5365.85    166.16 o 
 -18   4  19      213.19      176.72     33.87 o 
 -16   4  19      322.03      272.51     44.85 o 
 -14   4  19    13085.82    12721.23    196.12 o 
 -12   4  19      544.86      551.71     55.26 o 
 -10   4  19      169.19      167.81     48.77 o 
  -8   4  19    15083.14    15640.55    367.25 o 
  -6   4  19     3162.88     3290.72    114.25 o 
  -4   4  19      120.35      134.70     49.44 o 
  -2   4  19     4946.73     5062.75    200.23 o 
   0   4  19      600.53      697.65    102.87 o 
   2   4  19      245.22      210.35     67.98 o 
   4   4  19      816.67      674.13     59.71 o 
   6   4  19      524.41      397.15     29.11 o 
   8   4  19      695.10      680.58     70.17 o 
  10   4  19       61.72       41.59     33.35 o 
  12   4  19       90.88       95.01     41.37 o 
 -19   5  19       60.00       53.52     66.76 o 
 -17   5  19        2.70      -15.94     54.02 o 
 -15   5  19      270.35      330.81     68.65 o 
 -13   5  19     3056.18     3374.49    144.85 o 
 -11   5  19       89.65       54.51     47.62 o 
  -9   5  19       55.46       66.36     48.47 o 
  -7   5  19     1955.20     2197.19    124.33 o 
  -5   5  19     1018.38     1096.76     85.35 o 
  -3   5  19      223.66      297.50     63.64 o 
  -1   5  19     4322.59     4618.48    181.45 o 
   1   5  19       58.83       65.50     71.91 o 
   3   5  19     1088.08     1240.27    146.85 o 
   5   5  19     4635.97     4916.48    204.39 o 
   7   5  19      881.95      856.90    120.79 o 
   9   5  19      211.57      208.55     80.17 o 
 -14   6  19     3992.26     4327.70    172.62 o 
 -12   6  19      251.91      212.71     67.59 o 
 -10   6  19       86.67       90.59     57.97 o 
  -8   6  19     3926.25     4590.45    428.86 o 
  -6   6  19      970.73     1014.17     95.63 o 
  -4   6  19       17.76       47.40     57.85 o 
  -2   6  19     1063.67     1300.07    102.29 o 
   0   6  19      195.27      206.18     82.73 o 
   2   6  19        8.03        6.96     53.65 o 
   4   6  19      609.26      615.04    113.24 o 
 -26   0  20     4234.76     4295.19    225.72 o 
 -24   0  20       23.25       25.77     39.83 o 
 -22   0  20        0.63       31.02     41.23 o 
 -20   0  20     5441.92     5531.47    344.82 o 
 -18   0  20       40.73       47.64     35.09 o 
 -16   0  20     1905.04     1923.72     65.57 o 
 -14   0  20     4538.64     4603.91    187.52 o 
 -12   0  20      468.33      470.81     74.44 o 
 -10   0  20     4406.65     4449.26     76.18 o 
  -8   0  20       21.85       91.66     21.31 o 
  -6   0  20      171.39      298.74     53.12 o 
  -4   0  20    17088.73    16965.55    267.86 o 
  -2   0  20     7501.19     7819.86    142.25 o 
   0   0  20       97.44      162.50     42.32 o 
   2   0  20     2529.13     2475.59     69.81 o 
   4   0  20     9574.32     9261.47    241.41 o 
   6   0  20     1143.00     1267.18     74.22 o 
   8   0  20      659.54      753.91     70.87 o 
  10   0  20     2067.85     2145.02    132.45 o 
  12   0  20       78.32       83.83     55.74 o 
  14   0  20     1021.54     1352.82    115.48 o 
 -25   1  20      170.41      202.58     42.64 o 
 -23   1  20     1094.10     1106.15    147.11 o 
 -21   1  20      906.86      904.55     48.04 o 
 -19   1  20     2111.43     2080.50     54.76 o 
 -17   1  20      142.14      183.71     31.27 o 
 -15   1  20     1878.35     1784.06     54.30 o 
 -13   1  20     8788.69     8459.72    113.69 o 
 -11   1  20      445.81      488.18     27.84 o 
  -9   1  20      142.36      124.46     17.27 o 
  -7   1  20    15244.16    15279.24    158.90 o 
  -5   1  20     1588.59     1642.08     30.47 o 
  -3   1  20      703.84      670.89     31.13 o 
  -1   1  20     4809.41     4897.54     73.31 o 
   1   1  20     7440.22     7634.66     89.04 o 
   3   1  20     4022.99     3924.28     67.90 o 
   5   1  20      719.18      723.20     41.81 o 
   7   1  20     2165.48     2259.88     73.14 o 
   9   1  20     2123.08     2192.50     74.63 o 
  11   1  20     2244.11     2406.72     84.59 o 
  13   1  20      105.69      119.35     43.44 o 
  15   1  20      305.35      315.95     63.22 o 
 -24   2  20       81.35       96.83     35.09 o 
 -22   2  20       40.85       94.04     31.13 o 
 -20   2  20     5972.86     5650.61    132.75 o 
 -18   2  20        2.02      -14.90     22.34 o 
 -16   2  20     2432.41     2428.61     61.46 o 
 -14   2  20     6550.06     6475.00    139.55 o 
 -12   2  20      449.41      471.42     31.87 o 
 -10   2  20     6546.89     6659.13     84.65 o 
  -8   2  20      650.58      533.13     25.36 o 
  -6   2  20      407.40      461.92     15.94 o 
  -4   2  20    16909.42    16380.57    413.00 o 
  -2   2  20     4139.84     4189.42     87.79 o 
   0   2  20      295.30      341.81     33.59 o 
   2   2  20     3614.75     3608.11    113.83 o 
   4   2  20     6703.11     6546.09    147.72 o 
   6   2  20      358.03      361.33     42.05 o 
   8   2  20      320.28      342.84     44.27 o 
  10   2  20     1432.54     1439.13     69.73 o 
  12   2  20       86.97       64.13     37.83 o 
  14   2  20      778.38      985.12    166.91 o 
 -23   3  20     1175.03     1110.62     81.60 o 
 -21   3  20      340.78      246.35     32.91 o 
 -19   3  20     1703.09     1596.43    101.01 o 
 -17   3  20      426.39      437.62     60.28 o 
 -15   3  20      936.61      837.13     56.14 o 
 -13   3  20     7223.27     7503.40    156.88 o 
 -11   3  20     1078.38     1109.14     46.84 o 
  -9   3  20       79.87       84.87     51.05 o 
  -7   3  20    12416.30    12880.75    247.05 o 
  -5   3  20      493.77      523.98     56.61 o 
  -3   3  20      715.27      736.80     74.49 o 
  -1   3  20     4502.56     4833.66    206.83 o 
   1   3  20     3920.49     3737.56    186.89 o 
   3   3  20     1041.05     1008.92     36.66 o 
   5   3  20       48.98       68.21     22.67 o 
   7   3  20     1147.27     1177.11     64.79 o 
   9   3  20     1075.08     1109.13     77.45 o 
  11   3  20     1245.83     1297.62    134.20 o 
  13   3  20       37.84       61.62     43.18 o 
 -22   4  20        3.37       -4.62     36.87 o 
 -20   4  20     2723.56     2471.01    124.99 o 
 -18   4  20        0.25       13.15     37.00 o 
 -16   4  20     1252.01     1260.38     58.90 o 
 -14   4  20     2728.45     2600.09     67.91 o 
 -12   4  20      272.30      263.27     23.94 o 
 -10   4  20     3454.34     3463.64    119.66 o 
  -8   4  20      182.26      167.17     53.03 o 
  -6   4  20       19.70       32.47     44.80 o 
  -4   4  20     7147.03     7435.96    175.29 o 
  -2   4  20     2089.38     2114.04    143.24 o 
   0   4  20      112.69      138.05     89.85 o 
   2   4  20     1907.96     2066.79    148.28 o 
   4   4  20     3580.94     4077.71    204.25 o 
   6   4  20      268.39      210.46     32.74 o 
   8   4  20      121.36      141.91     36.70 o 
  10   4  20      753.09      727.11    128.90 o 
 -19   5  20      544.03      595.97    128.51 o 
 -17   5  20       23.99        5.12     50.18 o 
 -15   5  20      484.86      471.29    100.36 o 
 -13   5  20     2320.08     2508.71    106.07 o 
 -11   5  20       86.28      110.76     54.41 o 
  -9   5  20       78.05      143.91     56.85 o 
  -7   5  20     3447.66     3370.16    144.42 o 
  -5   5  20      457.66      460.34     70.99 o 
  -3   5  20       23.58       -9.47     39.49 o 
  -1   5  20     1101.93     1168.52    112.95 o 
   1   5  20     1848.79     2225.33    173.46 o 
   3   5  20      663.54      734.81    108.80 o 
   5   5  20       45.63      105.73     76.09 o 
   7   5  20      459.05      623.71    137.05 o 
 -14   6  20      768.57      826.92    110.06 o 
 -12   6  20      180.84      232.94     78.14 o 
 -10   6  20      880.54      865.13    102.25 o 
  -8   6  20       36.84       39.47     85.28 o 
  -6   6  20        0.50      -17.13     46.12 o 
  -4   6  20     1737.09     1987.26    119.74 o 
  -2   6  20      568.13      686.96     90.02 o 
   0   6  20       11.65       32.68     64.07 o 
   2   6  20      389.53      418.05    102.90 o 
 -24   0  21      765.16      504.42    190.31 o 
 -22   0  21      465.11      301.99    124.38 o 
 -20   0  21     8151.29     8170.32    305.37 o 
 -18   0  21    17767.16    17015.55    434.28 o 
 -16   0  21     4644.55     4477.37    145.41 o 
 -14   0  21     6440.71     6227.66    256.53 o 
 -12   0  21    10906.92    10815.07    224.48 o 
 -10   0  21     1016.77     1091.73     43.09 o 
  -8   0  21      410.28      379.45     31.62 o 
  -6   0  21     2757.88     2724.87     89.44 o 
  -4   0  21     8899.60     8977.12    168.34 o 
  -2   0  21      896.97      843.45     92.46 o 
   0   0  21     3218.67     3141.10     87.16 o 
   2   0  21     5882.77     5597.35    111.54 o 
   4   0  21     3381.27     3153.84    115.09 o 
   6   0  21       20.78       64.11     39.31 o 
   8   0  21      100.21      102.17     47.59 o 
  10   0  21     3369.94     3297.65    155.41 o 
  12   0  21       66.57      209.72    108.09 o 
  14   0  21       90.87       54.76     72.39 o 
 -25   1  21      995.88      960.45     72.83 o 
 -23   1  21      129.35       99.80     38.70 o 
 -21   1  21     1558.14     1658.04     62.98 o 
 -19   1  21       23.99       35.17     24.73 o 
 -17   1  21      649.92      735.34     44.30 o 
 -15   1  21      844.74      941.95     70.86 o 
 -13   1  21      462.03      551.10     38.87 o 
 -11   1  21     9530.75     9423.75    109.60 o 
  -9   1  21      371.70      450.22     20.28 o 
  -7   1  21     6071.44     6200.03     79.29 o 
  -5   1  21     2129.23     2224.90     45.22 o 
  -3   1  21      372.95      387.04     27.16 o 
  -1   1  21      271.69      385.96     39.76 o 
   1   1  21     9458.00     9268.55    106.93 o 
   3   1  21     1356.40     1424.79     43.03 o 
   5   1  21     1267.07     1404.73     62.69 o 
   7   1  21    12904.14    12528.28    196.70 o 
   9   1  21     5783.97     5543.48    127.23 o 
  11   1  21       86.15       68.17     36.68 o 
  13   1  21     3953.32     4159.41    132.26 o 
 -24   2  21      338.71      268.14     55.18 o 
 -22   2  21      180.40      200.44     33.58 o 
 -20   2  21     4835.30     4537.96    113.05 o 
 -18   2  21    11077.61    10219.34    215.81 o 
 -16   2  21     2575.06     2350.66     84.39 o 
 -14   2  21     4646.91     4361.81    129.56 o 
 -12   2  21     7780.67     7790.84    156.98 o 
 -10   2  21      720.10      639.67     20.84 o 
  -8   2  21       11.47       20.83      7.27 o 
  -6   2  21     2274.29     2185.35     67.13 o 
  -4   2  21     7863.42     7867.65     88.89 o 
  -2   2  21        3.80       59.61     27.61 o 
   0   2  21     1400.54     1345.49     51.31 o 
   2   2  21     5284.30     4871.87    174.88 o 
   4   2  21     1009.78      886.19     34.95 o 
   6   2  21      438.21      338.03     60.30 o 
   8   2  21      181.37      147.26     38.09 o 
  10   2  21     2015.99     1991.27     92.73 o 
  12   2  21       75.35       67.50     41.89 o 
 -23   3  21      161.48      159.04     48.53 o 
 -21   3  21      681.52      649.06     49.21 o 
 -19   3  21        2.49       -2.76     19.35 o 
 -17   3  21      168.35      166.10     30.92 o 
 -15   3  21      179.10      160.91     22.50 o 
 -13   3  21      273.23      266.23     16.58 o 
 -11   3  21     4535.28     4577.64     91.07 o 
  -9   3  21      126.03      123.36     55.24 o 
  -7   3  21     3131.14     3291.67    106.50 o 
  -5   3  21      788.10      945.48     89.29 o 
  -3   3  21      448.77      415.79     67.39 o 
  -1   3  21       82.17       84.56     26.79 o 
   1   3  21     3659.39     3050.38    162.21 o 
   3   3  21     1204.55     1002.44     61.28 o 
   5   3  21      651.37      652.30     53.80 o 
   7   3  21     6319.59     5668.44    308.63 o 
   9   3  21     5046.85     4301.63    275.42 o 
  11   3  21       79.80       87.93     40.67 o 
 -20   4  21     2460.83     2498.20    161.41 o 
 -18   4  21     5519.00     5481.40    172.09 o 
 -16   4  21     1131.90     1272.07     94.26 o 
 -14   4  21     2018.51     2080.89    106.75 o 
 -12   4  21     4228.04     5166.47    201.99 o 
 -10   4  21      335.19      377.94     69.97 o 
  -8   4  21       66.72      106.69     47.95 o 
  -6   4  21     1124.52     1399.86     87.93 o 
  -4   4  21     3218.20     3324.52    135.75 o 
  -2   4  21      100.18      191.11     66.74 o 
   0   4  21      493.56      638.35     88.46 o 
   2   4  21     2221.75     2547.36    224.66 o 
   4   4  21      555.97      609.03     96.53 o 
   6   4  21      182.95      103.71     55.69 o 
   8   4  21       48.71       41.32     56.28 o 
  10   4  21     1017.33     1114.48    127.74 o 
 -17   5  21       71.24      138.95     77.75 o 
 -15   5  21      138.12      197.71     79.28 o 
 -13   5  21        6.00        8.00     40.06 o 
 -11   5  21     2113.75     1903.01    125.02 o 
  -9   5  21       17.13       18.84     56.64 o 
  -7   5  21     1142.90     1269.92     96.40 o 
  -5   5  21     1078.79     1137.56     93.33 o 
  -3   5  21      139.04      122.37     56.44 o 
  -1   5  21       56.29       27.79     67.09 o 
   1   5  21     2728.62     2788.89    165.10 o 
   3   5  21      146.97      132.25     77.93 o 
   5   5  21      312.21      391.84    101.56 o 
   7   5  21     3211.49     3567.09    239.44 o 
 -12   6  21     1585.78     1878.97    123.12 o 
 -10   6  21      148.62      126.13     86.18 o 
  -8   6  21       82.21       84.70     67.09 o 
  -6   6  21      372.56      435.90     79.71 o 
  -4   6  21     1173.36     1229.65    106.02 o 
  -2   6  21      155.65      197.41     71.57 o 
   0   6  21      134.40      182.06    102.36 o 
 -24   0  22     1605.18     1624.19    106.74 o 
 -22   0  22       30.73       -2.55     31.61 o 
 -20   0  22      590.77      520.42     70.47 o 
 -18   0  22     2484.96     2438.76    109.70 o 
 -16   0  22      587.79      498.08     71.55 o 
 -14   0  22     5091.82     4778.94    142.43 o 
 -12   0  22      746.77      788.60     48.75 o 
 -10   0  22     1833.61     1876.06     59.29 o 
  -8   0  22    13625.98    14501.26    210.23 o 
  -6   0  22     3721.74     3691.66     92.00 o 
  -4   0  22     4843.81     5021.85     99.97 o 
  -2   0  22    14542.78    14077.75    303.41 o 
   0   0  22     5847.01     5779.25    148.49 o 
   2   0  22     2485.01     2477.72     78.05 o 
   4   0  22     5838.32     5706.56    114.55 o 
   6   0  22     5064.44     4859.12    139.64 o 
   8   0  22     1145.74     1371.98    105.79 o 
  10   0  22      112.61       85.88    104.61 o 
  12   0  22      371.49      433.30     95.11 o 
 -25   1  22      873.79      841.29    139.67 o 
 -23   1  22       61.02       70.57     33.56 o 
 -21   1  22       26.15       43.36     28.53 o 
 -19   1  22      200.49      219.67     36.98 o 
 -17   1  22     3409.97     3181.77     89.88 o 
 -15   1  22      145.42      114.64     32.51 o 
 -13   1  22       27.49       16.95     19.41 o 
 -11   1  22    22565.94    22234.00    216.03 o 
  -9   1  22      506.76      553.98     25.66 o 
  -7   1  22     1082.38     1209.08     36.93 o 
  -5   1  22    11959.53    11757.01    152.08 o 
  -3   1  22     4206.10     4132.19     62.55 o 
  -1   1  22     4164.81     4295.24     83.14 o 
   1   1  22     5998.23     5984.05    120.19 o 
   3   1  22     6428.16     6258.77     89.89 o 
   5   1  22     2688.03     2687.27     70.42 o 
   7   1  22      403.61      368.70     44.83 o 
   9   1  22      566.78      598.67    144.16 o 
  11   1  22     2486.70     2662.75    109.32 o 
  13   1  22      618.07      432.12    106.25 o 
 -24   2  22     1006.23     1010.61     75.35 o 
 -22   2  22      146.29      147.25     35.95 o 
 -20   2  22      867.16      800.77     54.51 o 
 -18   2  22     1474.55     1547.81     62.12 o 
 -16   2  22      164.80      171.30     49.09 o 
 -14   2  22     2384.66     2290.33     60.28 o 
 -12   2  22      227.07      265.70     17.23 o 
 -10   2  22     1272.99     1164.05     44.54 o 
  -8   2  22     5878.71     6194.78    131.13 o 
  -6   2  22     3690.96     3702.43     88.14 o 
  -4   2  22     4651.19     4610.32    116.88 o 
  -2   2  22     6996.59     6831.44    179.16 o 
   0   2  22     5566.68     5501.35    237.65 o 
   2   2  22     2785.97     2669.57     78.78 o 
   4   2  22     3325.72     3138.58     97.93 o 
   6   2  22     5691.66     5343.87    139.72 o 
   8   2  22     1012.16     1036.41     54.77 o 
  10   2  22       47.45       41.32     41.55 o 
  12   2  22      547.70      453.93    107.29 o 
 -23   3  22       15.93        3.55     48.79 o 
 -21   3  22        3.27       11.49     25.99 o 
 -19   3  22      359.08      328.43     43.58 o 
 -17   3  22     1315.30     1174.11     77.39 o 
 -15   3  22      125.46      116.80     25.20 o 
 -13   3  22        0.64        7.77     16.94 o 
 -11   3  22    10173.33    10339.70    246.97 o 
  -9   3  22      578.38      587.47     61.83 o 
  -7   3  22      586.63      599.26     70.35 o 
  -5   3  22     3698.96     4010.92    131.32 o 
  -3   3  22     2600.38     2703.63    147.99 o 
  -1   3  22     3261.73     3187.33    182.43 o 
   1   3  22     2388.93     2258.63    201.92 o 
   3   3  22     5043.39     4875.27    241.90 o 
   5   3  22     1983.19     1829.50    104.18 o 
   7   3  22      117.28      145.76     31.47 o 
   9   3  22      689.00      671.03     55.76 o 
  11   3  22     1660.14     1628.82    116.22 o 
 -20   4  22      445.30      422.31    100.06 o 
 -18   4  22      923.50     1248.91    149.00 o 
 -16   4  22       94.69      335.98    139.66 o 
 -14   4  22     1449.72     1698.48    109.01 o 
 -12   4  22      228.06      260.65     60.08 o 
 -10   4  22      473.94      522.90     71.06 o 
  -8   4  22     3435.12     4030.22    247.88 o 
  -6   4  22     1201.51     1324.58     99.95 o 
  -4   4  22     2082.75     2152.30    105.53 o 
  -2   4  22     3792.99     4430.86    172.28 o 
   0   4  22     1902.67     2215.99    160.56 o 
   2   4  22     1297.11     1557.50    125.82 o 
   4   4  22     1728.27     1927.71    138.70 o 
   6   4  22     2707.78     2819.78    199.81 o 
   8   4  22      455.47      539.09     94.24 o 
 -17   5  22      688.96      447.27    217.26 o 
 -15   5  22        6.52      -28.39     43.09 o 
 -13   5  22       10.40       13.33     44.18 o 
 -11   5  22     5469.43     5786.64    271.86 o 
  -9   5  22       99.39      179.69     80.26 o 
  -7   5  22      158.38      200.93     63.79 o 
  -5   5  22     2562.95     2906.66    147.29 o 
  -3   5  22      663.09      771.73     86.51 o 
  -1   5  22     1158.75     1392.89    127.37 o 
   1   5  22     1736.85     1890.81    151.01 o 
   3   5  22     1538.88     1843.30    149.17 o 
   5   5  22      712.84      782.80    148.00 o 
 -10   6  22      124.63      166.42     92.57 o 
  -8   6  22     1695.35     1906.72    154.35 o 
  -6   6  22      355.52      393.73     81.32 o 
  -4   6  22      736.54      849.02     99.54 o 
  -2   6  22     1784.90     2040.74    146.44 o 
 -24   0  23      657.32      329.92    184.57 o 
 -22   0  23       14.90       37.63     48.92 o 
 -20   0  23        6.79       41.82     45.73 o 
 -18   0  23     2596.93     2684.52    111.24 o 
 -16   0  23     8653.72     8291.11    217.35 o 
 -14   0  23     5671.23     5351.49    134.22 o 
 -12   0  23     7052.39     6808.11    105.21 o 
 -10   0  23     8417.45     8802.81    137.17 o 
  -8   0  23     3685.22     3364.25     90.47 o 
  -6   0  23      177.93      178.21     32.29 o 
  -4   0  23     2535.43     2680.51     66.40 o 
  -2   0  23       21.30       32.80     47.96 o 
   0   0  23       84.28       95.68     36.02 o 
   2   0  23     1118.93     1112.49     58.12 o 
   4   0  23      179.83      246.09     43.08 o 
   6   0  23       11.48       24.69     43.28 o 
   8   0  23      447.38      518.87     81.86 o 
  10   0  23      868.52     1056.15     95.41 o 
  12   0  23        3.57       44.43     70.10 o 
 -23   1  23      916.81      723.79    140.77 o 
 -21   1  23      726.96      644.68     97.00 o 
 -19   1  23      244.72      229.34     53.32 o 
 -17   1  23       65.10       98.18     31.17 o 
 -15   1  23        0.29       31.57     26.52 o 
 -13   1  23     1367.95     1320.16     38.22 o 
 -11   1  23      689.42      702.63     29.40 o 
  -9   1  23      662.80      679.21     28.20 o 
  -7   1  23       13.59       38.36     16.55 o 
  -5   1  23     9427.70     9066.65    103.96 o 
  -3   1  23     2762.86     2795.64     51.18 o 
  -1   1  23      690.68      865.07     38.51 o 
   1   1  23     3964.88     4177.38     93.54 o 
   3   1  23     3272.90     3078.27     62.83 o 
   5   1  23      864.25      871.84     40.64 o 
   7   1  23     2129.16     2430.26     90.81 o 
   9   1  23     1207.98     1200.12     74.02 o 
  11   1  23     1511.71     1377.05     86.04 o 
 -22   2  23      118.90       98.23     33.43 o 
 -20   2  23       12.60       30.44     24.16 o 
 -18   2  23     2158.55     2313.19     79.38 o 
 -16   2  23     6599.13     6322.01    310.45 o 
 -14   2  23     3292.10     3067.40     99.99 o 
 -12   2  23     4043.17     4042.33     97.07 o 
 -10   2  23     5835.50     5661.53    264.39 o 
  -8   2  23     2635.66     2250.94    109.30 o 
  -6   2  23      505.57      379.02     16.21 o 
  -4   2  23     1617.76     1424.72     60.98 o 
  -2   2  23       22.10       21.05     11.21 o 
   0   2  23      416.44      333.81     30.65 o 
   2   2  23     1270.37     1119.17     91.79 o 
   4   2  23       21.53       41.53     25.27 o 
   6   2  23       41.80       13.46     18.47 o 
   8   2  23      833.40      802.11    152.87 o 
  10   2  23      536.75      519.98    117.47 o 
 -21   3  23      344.21      267.41     55.21 o 
 -19   3  23      234.58      227.66     50.43 o 
 -17   3  23       85.56      100.93     39.23 o 
 -15   3  23       19.37       33.22     26.45 o 
 -13   3  23      742.63      688.77     40.36 o 
 -11   3  23      413.59      427.20     61.70 o 
  -9   3  23      675.34      526.45     71.39 o 
  -7   3  23       20.79       48.82     39.77 o 
  -5   3  23     5494.54     5769.80    182.54 o 
  -3   3  23     2375.93     2446.46    122.72 o 
  -1   3  23      432.16      454.64     41.68 o 
   1   3  23     2136.65     2072.09    141.20 o 
   3   3  23     2865.75     2689.03    208.72 o 
   5   3  23      265.98      216.38     39.09 o 
   7   3  23      916.01      905.90     95.02 o 
   9   3  23     1089.59     1078.02    105.13 o 
 -20   4  23       13.30      -54.80    113.53 o 
 -18   4  23      986.10     1089.48    119.66 o 
 -16   4  23     3149.53     3060.67    137.31 o 
 -14   4  23     1352.71     1380.07     85.39 o 
 -12   4  23     1904.50     2039.56    107.56 o 
 -10   4  23     3336.78     3737.84    135.13 o 
  -8   4  23     1612.30     1797.94    112.44 o 
  -6   4  23      102.09       31.39     49.59 o 
  -4   4  23      711.58      699.04     77.20 o 
  -2   4  23       12.80       59.64     71.84 o 
   0   4  23      136.26      187.14     75.02 o 
   2   4  23      362.99      368.03     87.63 o 
   4   4  23        2.29      -49.92     76.50 o 
   6   4  23       13.05       41.74     67.18 o 
 -15   5  23        2.90      -15.60     46.39 o 
 -13   5  23      346.61      364.86     75.43 o 
 -11   5  23       46.17        4.26     42.06 o 
  -9   5  23       74.00       68.54     88.58 o 
  -7   5  23        3.41       67.70     58.15 o 
  -5   5  23     1966.45     2025.09    118.76 o 
  -3   5  23      561.30      567.37     83.25 o 
  -1   5  23      237.36      263.44     87.62 o 
   1   5  23      976.20     1091.97    152.42 o 
   3   5  23      716.48      694.36    117.39 o 
 -24   0  24      195.52      132.47     72.25 o 
 -22   0  24     2595.66     2734.69    135.25 o 
 -20   0  24      261.57      161.77    148.02 o 
 -18   0  24       57.11       45.07     50.26 o 
 -16   0  24     7271.27     7425.94    201.53 o 
 -14   0  24      248.13      176.92     87.41 o 
 -12   0  24     1976.48     2065.23     57.18 o 
 -10   0  24     2617.88     2830.05     72.01 o 
  -8   0  24      480.59      583.51     57.26 o 
  -6   0  24     6137.49     6404.90    133.73 o 
  -4   0  24       46.40       98.68     31.75 o 
  -2   0  24      301.74      233.15     51.47 o 
   0   0  24     4525.32     4674.24    139.56 o 
   2   0  24     1074.74      995.81     68.29 o 
   4   0  24      357.27      387.04     44.85 o 
   6   0  24      114.20       77.40     38.80 o 
   8   0  24     2160.82     2107.42    111.11 o 
  10   0  24       51.58       29.09     60.94 o 
 -23   1  24      519.05      212.43     98.68 o 
 -21   1  24     3558.13     3524.94    102.08 o 
 -19   1  24     1836.76     1949.62     77.13 o 
 -17   1  24     2345.78     2446.89     76.58 o 
 -15   1  24     6096.48     5745.68    131.69 o 
 -13   1  24     2287.66     2478.94     48.94 o 
 -11   1  24     3611.02     3716.48     77.10 o 
  -9   1  24    12800.72    12732.20    146.41 o 
  -7   1  24      129.12      131.50     19.32 o 
  -5   1  24     1485.86     1409.45     38.71 o 
  -3   1  24     5920.44     6240.10     96.40 o 
  -1   1  24      105.15       57.10     27.74 o 
   1   1  24     1084.07     1163.05     53.36 o 
   3   1  24     1734.22     1702.28     50.22 o 
   5   1  24      793.41      798.48     53.58 o 
   7   1  24      307.06      280.91     77.54 o 
   9   1  24      159.01       45.58     36.91 o 
 -22   2  24     2130.86     2004.75     85.40 o 
 -20   2  24       67.24       62.52     32.95 o 
 -18   2  24      240.34      245.87     41.79 o 
 -16   2  24     5577.11     5477.40    162.55 o 
 -14   2  24       51.29       69.47     20.37 o 
 -12   2  24     3218.42     3162.21    115.43 o 
 -10   2  24     1751.40     1620.45     95.27 o 
  -8   2  24      245.19      294.68     37.75 o 
  -6   2  24     8740.00     9343.71    167.53 o 
  -4   2  24      105.20      108.89     17.32 o 
  -2   2  24      524.44      473.18     26.33 o 
   0   2  24     5474.17     5332.52    250.35 o 
   2   2  24      323.40      293.80     30.54 o 
   4   2  24      467.16      532.38     71.11 o 
   6   2  24      284.15      205.80     44.42 o 
   8   2  24      926.94     1002.42     59.28 o 
  10   2  24       72.66       97.91     50.21 o 
 -21   3  24     2517.82     2403.13    143.41 o 
 -19   3  24     1142.71     1172.80     77.41 o 
 -17   3  24     1094.69     1083.60     65.01 o 
 -15   3  24     5175.89     4824.80    155.09 o 
 -13   3  24     1131.63     1188.73     78.72 o 
 -11   3  24     1754.50     1835.97     94.13 o 
  -9   3  24    10898.60    10800.66    218.59 o 
  -7   3  24       85.62      105.65     52.49 o 
  -5   3  24      701.73      590.02     74.75 o 
  -3   3  24     5730.14     6367.95    281.59 o 
  -1   3  24       24.60       36.84     23.32 o 
   1   3  24     1055.71     1112.14    103.66 o 
   3   3  24     1481.19     1548.63    145.59 o 
   5   3  24      240.37      255.27     78.85 o 
   7   3  24      282.19      141.39     78.60 o 
 -18   4  24      108.27       88.31     87.55 o 
 -16   4  24     2908.94     3283.31    134.40 o 
 -14   4  24       50.49       37.05     45.18 o 
 -12   4  24     1351.62     1495.53     99.93 o 
 -10   4  24      662.95      895.61     85.21 o 
  -8   4  24      130.42      143.12     55.97 o 
  -6   4  24     4054.24     4546.26    163.69 o 
  -4   4  24        5.81       14.75     46.60 o 
  -2   4  24      339.99      353.82     83.40 o 
   0   4  24     2312.72     2560.31    152.84 o 
   2   4  24      265.28      359.11    108.26 o 
   4   4  24      277.29      376.92    114.74 o 
   6   4  24      142.98      136.63     80.00 o 
 -13   5  24      581.52      717.03     91.02 o 
 -11   5  24      738.68      721.63     89.35 o 
  -9   5  24     3004.77     3273.98    205.40 o 
  -7   5  24       41.54       12.46     54.66 o 
  -5   5  24      418.69      416.72     78.51 o 
  -3   5  24     1378.72     1689.61    115.13 o 
  -1   5  24       62.95       30.10     77.49 o 
   1   5  24      315.87      370.71    101.74 o 
 -22   0  25      807.35      468.22    353.11 o 
 -20   0  25      656.44      290.54    205.53 o 
 -18   0  25      241.03      199.81     67.00 o 
 -16   0  25       59.72       38.88     38.13 o 
 -14   0  25     1950.74     1903.09     81.17 o 
 -12   0  25     2128.05     2072.92     58.02 o 
 -10   0  25     2432.88     2523.59     69.75 o 
  -8   0  25     4882.11     4998.06    104.47 o 
  -6   0  25     2780.70     2618.55     77.13 o 
  -4   0  25      328.12      392.39     43.26 o 
  -2   0  25      183.83      142.48     46.16 o 
   0   0  25       18.20       69.61     37.72 o 
   2   0  25      110.57       69.71     48.25 o 
   4   0  25      152.22      127.21     40.88 o 
   6   0  25        8.65       22.65     31.56 o 
   8   0  25       35.97       -7.95     39.86 o 
  10   0  25      178.53      101.66     98.97 o 
 -23   1  25      605.38      250.02    168.22 o 
 -21   1  25        1.43       -9.29     35.32 o 
 -19   1  25      541.52      466.29     90.82 o 
 -17   1  25       49.85       44.89     31.32 o 
 -15   1  25      487.89      406.42     43.61 o 
 -13   1  25      246.00      188.97     23.95 o 
 -11   1  25        1.22       48.57     23.57 o 
  -9   1  25      281.72      329.56     26.64 o 
  -7   1  25       73.86       67.82     20.79 o 
  -5   1  25      972.86     1027.14     35.01 o 
  -3   1  25      887.05      853.56     39.98 o 
  -1   1  25     1772.81     1561.26     57.11 o 
   1   1  25     3130.95     3152.22     78.61 o 
   3   1  25     2155.16     2356.73     62.01 o 
   5   1  25     3023.59     2754.80     67.26 o 
   7   1  25     1523.28     1501.07     55.35 o 
   9   1  25      103.33       73.95     50.06 o 
 -22   2  25      839.67      729.14     76.25 o 
 -20   2  25      556.94      495.17     50.92 o 
 -18   2  25      441.03      431.33     45.84 o 
 -16   2  25      110.58       98.16     23.94 o 
 -14   2  25     1698.43     1512.17     49.54 o 
 -12   2  25     2302.30     2073.90    120.59 o 
 -10   2  25     2160.40     1947.62    108.09 o 
  -8   2  25     3894.90     4212.71    130.03 o 
  -6   2  25     2301.66     2249.03    109.89 o 
  -4   2  25      320.51      352.08     17.21 o 
  -2   2  25      134.62      122.58     20.35 o 
   0   2  25       71.21      106.55     28.62 o 
   2   2  25       63.62       22.26     21.59 o 
   4   2  25      230.57      181.06     34.50 o 
   6   2  25       94.20      124.95     28.11 o 
   8   2  25        0.12       15.47     22.30 o 
 -19   3  25      202.98      167.52     58.53 o 
 -17   3  25        2.86       25.70     38.80 o 
 -15   3  25      154.94      174.02     34.73 o 
 -13   3  25      174.13      154.41     52.06 o 
 -11   3  25        1.38       18.89     37.80 o 
  -9   3  25       98.74      103.01     52.80 o 
  -7   3  25        2.59       -3.02     31.57 o 
  -5   3  25      431.73      396.62     82.37 o 
  -3   3  25      620.18      574.90     99.45 o 
  -1   3  25     1068.17     1072.81    121.29 o 
   1   3  25     2193.58     2623.82    220.30 o 
   3   3  25     1699.22     2151.40    174.93 o 
   5   3  25     1510.10     1672.75    131.31 o 
   7   3  25     1135.47     1199.74    109.24 o 
 -16   4  25       23.06        6.09     36.18 o 
 -14   4  25      709.71      614.10    105.72 o 
 -12   4  25      950.80      847.81     86.65 o 
 -10   4  25      758.23      784.08     82.85 o 
  -8   4  25     1710.23     1900.65    120.25 o 
  -6   4  25     1376.01     1469.82    128.25 o 
  -4   4  25      113.93      155.35     66.26 o 
  -2   4  25       93.37      193.55     76.85 o 
   0   4  25        3.33      -10.85    123.71 o 
   2   4  25       80.11      162.77     95.26 o 
   4   4  25       65.11       80.74     76.83 o 
 -11   5  25        0.40        0.22     37.49 o 
  -9   5  25       50.26       95.76     80.40 o 
  -7   5  25        6.50       27.27     78.40 o 
  -5   5  25      126.77      143.28     98.73 o 
  -3   5  25      160.30      223.78     72.57 o 
  -1   5  25      519.25      512.58    131.20 o 
 -22   0  26     1850.77     2143.02    182.09 o 
 -20   0  26      532.54      364.34    272.59 o 
 -18   0  26       94.15      165.95     64.58 o 
 -16   0  26      399.15      283.90     66.91 o 
 -14   0  26     1098.49     1048.34     61.26 o 
 -12   0  26      474.75      448.51     41.30 o 
 -10   0  26     3393.85     3258.61     79.82 o 
  -8   0  26        1.27       13.61     22.76 o 
  -6   0  26     2816.67     2646.90     72.43 o 
  -4   0  26     9175.54     9320.77    168.62 o 
  -2   0  26      323.44      303.98     60.70 o 
   0   0  26     2648.60     2797.34    102.66 o 
   2   0  26     5052.21     5222.00    171.19 o 
   4   0  26      562.07      688.17     88.64 o 
   6   0  26     2671.50     2775.18     97.70 o 
   8   0  26      490.56      282.55    119.40 o 
 -21   1  26     1389.65     1487.52     74.71 o 
 -19   1  26      926.91      831.21     68.23 o 
 -17   1  26       84.90       70.50     33.98 o 
 -15   1  26     2063.95     2004.05     52.95 o 
 -13   1  26     4155.21     4000.77     79.06 o 
 -11   1  26      308.65      271.20     28.10 o 
  -9   1  26      171.22      193.95     24.52 o 
  -7   1  26     8690.44     8396.66    187.02 o 
  -5   1  26     1107.78     1077.35     44.69 o 
  -3   1  26     1507.74     1453.04     50.32 o 
  -1   1  26     7763.54     7802.60    219.59 o 
   1   1  26     1967.66     1919.55     68.96 o 
   3   1  26     2146.42     2049.13     78.63 o 
   5   1  26      920.26      901.49     54.06 o 
   7   1  26      237.54      171.77     40.35 o 
 -20   2  26      645.80      731.30     80.70 o 
 -18   2  26      135.60      199.54     51.16 o 
 -16   2  26       78.13       49.43     29.00 o 
 -14   2  26     1402.82     1491.96     60.88 o 
 -12   2  26      131.89      117.99     43.88 o 
 -10   2  26     1624.02     1833.71    130.88 o 
  -8   2  26       13.33       17.47     13.67 o 
  -6   2  26     1261.90     1178.40     57.11 o 
  -4   2  26     5651.05     5590.12    169.73 o 
  -2   2  26      450.42      388.61     29.76 o 
   0   2  26     1084.96     1056.44     64.30 o 
   2   2  26     3025.85     2952.29    124.12 o 
   4   2  26      735.22      581.22     64.84 o 
   6   2  26     1520.32     1620.45     88.04 o 
 -19   3  26      451.67      419.71     93.28 o 
 -17   3  26      138.75      115.57     49.31 o 
 -15   3  26     1441.06     1592.03    104.31 o 
 -13   3  26     1999.44     2128.44    104.92 o 
 -11   3  26       28.31       18.37     38.19 o 
  -9   3  26      271.10      217.96     80.40 o 
  -7   3  26     4653.58     5060.98    162.83 o 
  -5   3  26      600.01      389.23    139.89 o 
  -3   3  26      356.71      432.54     80.92 o 
  -1   3  26     4176.13     4664.12    216.89 o 
   1   3  26     1329.61     1156.55    112.83 o 
   3   3  26      785.19      795.92    108.95 o 
   5   3  26      384.70      433.52    113.66 o 
 -16   4  26       60.59       96.12     52.20 o 
 -14   4  26      676.93      590.30    133.55 o 
 -12   4  26       59.51       27.31     53.27 o 
 -10   4  26      972.75     1096.78     94.56 o 
  -8   4  26        8.75       41.24     48.93 o 
  -6   4  26      711.73      741.47     95.09 o 
  -4   4  26     3430.22     3518.21    157.96 o 
  -2   4  26      191.04      146.25    123.49 o 
   0   4  26      645.41      766.52    133.27 o 
   2   4  26     1768.56     2069.13    156.50 o 
  -7   5  26     2479.59     2852.17    183.92 o 
 -20   0  27     1837.46     1773.49    110.48 o 
 -18   0  27      924.89      538.62    401.08 o 
 -16   0  27     1575.35     1597.48     77.52 o 
 -14   0  27      316.84      402.52     48.43 o 
 -12   0  27      326.32      252.49     42.79 o 
 -10   0  27     1489.63     1525.34     68.51 o 
  -8   0  27      670.91      789.42     54.57 o 
  -6   0  27       99.58       85.29     35.47 o 
  -4   0  27      746.98      806.92     55.87 o 
  -2   0  27     1405.71     1475.66     79.63 o 
   0   0  27       47.31        7.64     51.16 o 
   2   0  27       91.44       86.32     45.57 o 
   4   0  27        1.37      -22.87     31.08 o 
   6   0  27       24.91       46.04     43.90 o 
 -21   1  27      677.65      492.99    127.50 o 
 -19   1  27       87.06       58.01     36.30 o 
 -17   1  27       13.81       33.99     23.64 o 
 -15   1  27       40.73       39.06     22.34 o 
 -13   1  27       81.51       49.97     23.11 o 
 -11   1  27      230.46      163.54     30.85 o 
  -9   1  27     1613.37     1727.20     69.91 o 
  -7   1  27      250.58      170.52     23.41 o 
  -5   1  27      110.73       81.68     22.91 o 
  -3   1  27     1588.74     1713.45     55.89 o 
  -1   1  27      637.86      652.25     49.23 o 
   1   1  27      113.05       50.99     30.96 o 
   3   1  27     1364.81     1431.42     71.82 o 
   5   1  27     2500.04     2563.50     98.82 o 
 -20   2  27     1068.81      836.11    238.46 o 
 -18   2  27      830.85      653.53    192.08 o 
 -16   2  27     1033.62      998.90     63.88 o 
 -14   2  27      181.13      160.58     53.32 o 
 -12   2  27      274.29      226.39     50.52 o 
 -10   2  27      882.34      857.71     86.14 o 
  -8   2  27      470.05      331.25    132.48 o 
  -6   2  27      151.07       59.95     37.21 o 
  -4   2  27      777.95      839.47     54.04 o 
  -2   2  27     1163.43     1326.07     71.51 o 
   0   2  27       58.24       39.04     30.55 o 
   2   2  27       21.40        2.17     23.78 o 
   4   2  27        8.29       26.30     41.16 o 
 -17   3  27        0.87       -1.64     34.02 o 
 -15   3  27        3.40        7.89     36.76 o 
 -13   3  27      111.17      127.84     53.11 o 
 -11   3  27      188.86      179.55     63.36 o 
  -9   3  27      867.75      927.01    268.60 o 
  -7   3  27      211.23      132.40     55.96 o 
  -5   3  27       55.74       35.18     43.83 o 
  -3   3  27      847.45     1072.61    130.64 o 
  -1   3  27      299.30      339.96     82.50 o 
   1   3  27       43.29       35.55     58.09 o 
   3   3  27      974.82      813.32    134.25 o 
 -14   4  27      114.66      195.92     88.18 o 
 -12   4  27       65.19       96.71     57.19 o 
 -10   4  27      387.24      338.11     72.31 o 
  -8   4  27      142.32      178.78     63.04 o 
  -6   4  27       48.65       -1.52     49.09 o 
  -4   4  27      453.81      556.25     93.63 o 
  -2   4  27      475.44      617.92    105.55 o 
 -20   0  28       73.20       -2.44     38.19 o 
 -18   0  28     3646.34     3495.44    114.77 o 
 -16   0  28      302.47      263.35     42.67 o 
 -14   0  28      476.75      368.15     58.69 o 
 -12   0  28     2290.49     2193.79     81.13 o 
 -10   0  28      755.82      777.54     49.63 o 
  -8   0  28     2357.22     2418.64     82.97 o 
  -6   0  28     2810.17     3063.72     95.13 o 
  -4   0  28       82.18      111.83     34.00 o 
  -2   0  28     2556.57     2563.86    102.25 o 
   0   0  28      162.32      168.41     50.29 o 
   2   0  28       44.79       49.88     43.12 o 
   4   0  28     1419.99     1521.06    153.87 o 
 -19   1  28     1491.38     1264.77     79.01 o 
 -17   1  28     1818.13     1679.23     54.23 o 
 -15   1  28      562.12      532.52     68.05 o 
 -13   1  28     2878.87     2761.35     67.48 o 
 -11   1  28     5142.02     4700.37    140.84 o 
  -9   1  28      272.37      265.65     34.14 o 
  -7   1  28     2179.92     2058.34     65.06 o 
  -5   1  28     5819.05     5920.05    122.58 o 
  -3   1  28      560.04      642.76     71.02 o 
  -1   1  28      755.18      778.11     89.97 o 
   1   1  28     1721.75     1529.87     66.09 o 
   3   1  28       33.35       39.77     33.88 o 
   5   1  28       32.00       61.13     33.62 o 
 -18   2  28     2344.20     2374.31     99.21 o 
 -16   2  28      182.88      132.35     44.24 o 
 -14   2  28      489.85      305.78    107.99 o 
 -12   2  28     1401.29     1360.92     81.03 o 
 -10   2  28      199.39      183.48     80.04 o 
  -8   2  28     1988.62     2039.73     94.14 o 
  -6   2  28     1937.47     2159.08     88.22 o 
  -4   2  28       20.33       30.48     32.80 o 
  -2   2  28     2353.13     2279.46    106.71 o 
   0   2  28      122.19       87.15     50.33 o 
   2   2  28       32.99       35.83     47.51 o 
 -15   3  28      264.11      303.13     75.50 o 
 -13   3  28     1489.42     1663.48     99.49 o 
 -11   3  28     3321.76     3337.33    129.00 o 
  -9   3  28      109.22       75.68     63.58 o 
  -7   3  28      733.52      617.42    296.35 o 
  -5   3  28     3532.03     3879.97    138.94 o 
  -3   3  28      264.45      169.12     98.59 o 
  -1   3  28      141.74      129.40     71.32 o 
   1   3  28     1251.65     1297.20    150.72 o 
 -10   4  28      109.69      111.58     59.46 o 
  -8   4  28      931.09     1091.29     99.06 o 
  -6   4  28      907.41     1150.16    108.68 o 
  -4   4  28        0.41      -11.10     50.89 o 
 -18   0  29        1.11      -17.47     43.39 o 
 -16   0  29      797.50      795.28     57.63 o 
 -14   0  29     2569.35     2602.07    142.46 o 
 -12   0  29      446.18      411.46     44.26 o 
 -10   0  29      308.29      272.58     42.74 o 
  -8   0  29      990.46     1119.93     57.56 o 
  -6   0  29       40.74       57.32     39.77 o 
  -4   0  29       88.15      119.95     40.56 o 
  -2   0  29      170.50      165.24     44.00 o 
   0   0  29        2.96       -3.87     32.68 o 
   2   0  29        2.21       40.52     53.56 o 
 -17   1  29      325.76      315.45     63.00 o 
 -15   1  29      121.36       75.14     26.18 o 
 -13   1  29      241.32      193.83     32.13 o 
 -11   1  29      114.66      119.31     24.07 o 
  -9   1  29      401.89      298.62     39.85 o 
  -7   1  29     1128.91     1193.30     47.43 o 
  -5   1  29      566.32      459.89     35.62 o 
  -3   1  29      600.49      457.33     36.07 o 
  -1   1  29     1722.08     1657.98     65.00 o 
   1   1  29      814.61      876.43     75.62 o 
   3   1  29       31.54       54.82     33.35 o 
 -16   2  29      501.88      219.07    116.09 o 
 -14   2  29     2123.41     2302.86    114.49 o 
 -12   2  29      416.19      286.52    111.71 o 
 -10   2  29      103.34       66.94     47.81 o 
  -8   2  29      798.99      918.01     84.42 o 
  -6   2  29       15.01       16.00     30.83 o 
  -4   2  29      174.08      187.74    113.31 o 
  -2   2  29      145.78       90.20     59.48 o 
   0   2  29        3.07       25.98     51.33 o 
 -13   3  29      144.65      119.25     55.04 o 
 -11   3  29       88.76       61.72     56.15 o 
  -9   3  29      313.54      246.93     88.20 o 
  -7   3  29      950.36      874.72    277.65 o 
  -5   3  29      300.26      202.32     90.74 o 
  -3   3  29      352.84      183.53     93.12 o 
 -16   0  30      383.18      256.33     52.05 o 
 -14   0  30      102.69      104.23     66.69 o 
 -12   0  30        2.74        3.65     23.39 o 
 -10   0  30      168.87      162.03     56.81 o 
  -8   0  30       17.68       34.68     34.00 o 
  -6   0  30      660.83      472.94     69.32 o 
  -4   0  30       74.06       86.10     35.81 o 
  -2   0  30      982.74      896.33     62.06 o 
   0   0  30     1017.71      615.95    457.07 o 
 -17   1  30      611.15      538.89    113.59 o 
 -15   1  30      995.07      686.27    247.38 o 
 -13   1  30        1.54       24.03     33.77 o 
 -11   1  30      635.80      603.34    193.78 o 
  -9   1  30     3260.10     3014.50     92.74 o 
  -7   1  30      110.64      142.01     36.29 o 
  -5   1  30      165.55      276.08     41.56 o 
  -3   1  30     3474.87     3363.07    100.46 o 
  -1   1  30       58.60       47.41     37.53 o 
 -14   2  30      142.24       83.24     53.69 o 
 -12   2  30        4.41       38.44     47.33 o 
 -10   2  30      204.77      169.41     72.71 o 
  -8   2  30       14.90       44.11     53.21 o 
  -6   2  30      717.90      538.20    196.04 o 
  -4   2  30        6.95      -27.58     41.05 o 
  -2   2  30      389.81      339.78     78.93 o 
  -9   3  30     2258.27     2270.81    117.20 o 
  -7   3  30       33.46       28.05     52.53 o 
 -14   0  31        1.41       -0.55     30.82 o 
 -12   0  31     1164.42     1005.83     59.58 o 
 -10   0  31      631.72      622.51     66.40 o 
  -8   0  31       50.75       69.27     38.93 o 
  -6   0  31     1782.50     1789.61     76.04 o 
  -4   0  31      178.65      128.31     46.61 o 
  -2   0  31      765.60      984.69    109.22 o 
 -13   1  31       88.77       88.28     45.80 o 
 -11   1  31      115.50       82.12     54.70 o 
  -9   1  31      840.01      969.66     65.32 o 
  -7   1  31        2.34       -5.93     29.36 o 
  -5   1  31     1781.90     2065.82     85.58 o 
  -3   1  31       76.45       56.95     37.34 o 
 -10   2  31      418.56      251.94    123.96 o 
  -8   2  31        3.83       16.00     50.11 o 
  -6   2  31     1306.48     1521.07    104.90 o 
 -10   0  32      293.97      244.34     49.78 o 
  -8   0  32     1863.73     1795.22     76.93 o 
                                                 
